# Supplementary material for: A Short-Term Feeding of Dietary Casein Increases Abundance of Lactococcus lactis and Upregulates Gene Expression Involving Obesity Prevention in Cecum of Young Rats Compared With Dietary Chicken Protein
Source: Front Microbiol. 2019 Oct 25;10:2411. doi: 10.3389/fmicb.2019.02411 (PMC6824296; doi:10.3389/fmicb.2019.02411)
Supplement: TABLE S3 — The basic information and useful rate of metagenomics data. [file Table_3.XLSX]

## Sheet: Sheet1
	Basic information of raw data
	Sample name	Insert size (bp)	Sequence type (bp)	Raw reads(bp)	High quality reads(bp)	Clean data rate(%)
	Casein1	170	100	3207983400	3000000000	94
	Casein2	170	100	3247558000	3000000000	92
	Casein3	170	100	3228608400	3000000000	93
	Chicken1	170	100	3275868800	3000000000	92
	Chicken2	170	100	3365406600	3000000000	89
	Chicken3	170	100	3296906400	3000000000	91
	Useful rate of data
	Sample name	Clean data (bp)	Useful data (bp)	Useful data rate (%)
	Casein1	3000000000	2066969000	68.9
	Casein2	3000000000	1848151000	61.61
	Casein3	3000000000	2155619300	71.85
	Chicken1	3000000000	2067330200	68.91
	Chicken2	3000000000	1975049700	65.83
	Chicken3	3000000000	2030250700	67.68
