# Supplementary material for: A Short-Term Feeding of Dietary Casein Increases Abundance of Lactococcus lactis and Upregulates Gene Expression Involving Obesity Prevention in Cecum of Young Rats Compared With Dietary Chicken Protein
Source: Front Microbiol. 2019 Oct 25;10:2411. doi: 10.3389/fmicb.2019.02411 (PMC6824296; doi:10.3389/fmicb.2019.02411)
Supplement: TABLE S5 — Differential KOs of microbiota between the CAD and CHPD analysed by DESeq2. [file Table_5.XLSX]

## Sheet: res_genus_Chicken_vs_Casein_1
Differntial KOs between the CAD and CHPD analysed by DESeq2
KO_ID	baseMean	log2FoldChange	lfcSE	stat	pvalue	padj
K02787	220.377	-3.23794	0.574679	-5.63434	1.75732e-08	2.7054e-05
K07498	170.96	-3.96686	0.700055	-5.6665	1.4574e-08	2.7054e-05
K07716	399.546	-1.49489	0.270878	-5.51867	3.41566e-08	3.5056e-05
K00957	903.263	-2.76478	0.600673	-4.60281	4.16833e-06	0.00183347
K01155	2025.44	-0.840307	0.182455	-4.60557	4.11347e-06	0.00183347
K03658	549.523	2.05765	0.443348	4.64115	3.46475e-06	0.00183347
K05303	68.594	-3.78518	0.8221	-4.60428	4.13888e-06	0.00183347
K00015	174.517	-1.84199	0.412863	-4.4615	8.13896e-06	0.00313248
K13039	71.2521	-3.18244	0.74911	-4.24829	2.15409e-05	0.00736939
K02790	300.339	-1.31558	0.31199	-4.21673	2.47869e-05	0.00763187
K10549	244.644	-1.89111	0.451679	-4.18685	2.82851e-05	0.00791726
K06148	2119.35	-0.943272	0.238873	-3.94884	7.85313e-05	0.0201498
K00839	51.9176	-3.44144	0.876791	-3.92504	8.67148e-05	0.0205381
K00100	655.427	-0.941962	0.242027	-3.89198	9.94312e-05	0.0218678
K01771	722.987	-1.6387	0.425915	-3.84747	0.000119342	0.0244968
K01197	1251.8	-1.51168	0.394676	-3.83017	0.000128053	0.0246422
K02057	5845.38	0.726501	0.19647	3.69777	0.000217506	0.0375561
K03716	60.2861	-2.54126	0.687686	-3.69538	0.000219555	0.0375561
K00124	151.713	-1.72523	0.469216	-3.67684	0.000236139	0.038267
K03072	493.588	-1.36451	0.383832	-3.55497	0.000378019	0.0581959
K03429	656.949	1.13946	0.32613	3.49388	0.000476059	0.0697994
K00196	204.036	-1.32693	0.389438	-3.4073	0.000656088	0.0814947
K01956	696.255	-0.918762	0.269829	-3.40498	0.000661698	0.0814947
K02471	126.336	2.6145	0.766599	3.41052	0.000648388	0.0814947
K07487	1975.63	-1.41998	0.41392	-3.43058	0.000602301	0.0814947
K00788	885.074	-0.718434	0.21727	-3.30664	0.000944227	0.111818
K02747	114.39	-1.54393	0.480199	-3.21519	0.00130357	0.148655
K10109	91.4128	2.51994	0.790057	3.18957	0.00142486	0.149191
K11741	105.264	-1.68068	0.527484	-3.18621	0.00144148	0.149191
K12987	287.633	-1.40395	0.440968	-3.18378	0.00145364	0.149191
K00675	64.3436	2.4912	0.804096	3.09814	0.00194737	0.193418
K00278	555.452	-1.14349	0.376084	-3.04053	0.00236161	0.197008
K02032	2362.89	0.603542	0.197101	3.0621	0.00219793	0.197008
K02756	331.301	-1.19565	0.389969	-3.066	0.00216941	0.197008
K04076	359.323	-1.05235	0.346191	-3.03979	0.00236743	0.197008
K05785	244.956	-1.29373	0.421152	-3.07187	0.0021272	0.197008
K11080	61.378	-2.5821	0.846139	-3.05162	0.00227608	0.197008
K03519	55.9633	2.91878	0.971898	3.00317	0.00267181	0.210936
K05882	648.81	-0.850696	0.282696	-3.00922	0.00261918	0.210936
K07486	11218.9	-1.24358	0.416878	-2.98307	0.0028537	0.219663
K01223	2034.56	-0.615227	0.207654	-2.96275	0.00304901	0.228973
K00872	444.118	1.55697	0.536481	2.90219	0.00370565	0.241206
K01910	167.388	1.11399	0.38487	2.89447	0.00379801	0.241206
K02746	100.399	-1.55798	0.531527	-2.93115	0.00337713	0.241206
K07319	699.294	-0.646295	0.222818	-2.90055	0.00372513	0.241206
K07710	451.907	1.34315	0.460924	2.91403	0.00356794	0.241206
K10213	130.036	-1.54325	0.533788	-2.89113	0.00383861	0.241206
K12555	467.358	1.25477	0.429667	2.92033	0.00349664	0.241206
K14086	452.501	-1.45194	0.499498	-2.9068	0.00365144	0.241206
K01523	105.91	-1.97845	0.686058	-2.88379	0.00392915	0.241957
K07028	122.968	1.65551	0.575426	2.87702	0.00401455	0.242368
K04019	237.335	1.43713	0.50392	2.8519	0.00434589	0.247796
K05795	299.653	-1.38128	0.484312	-2.85204	0.00434398	0.247796
K05844	177.402	-1.52904	0.536092	-2.85219	0.00434189	0.247796
K00881	80.279	2.30038	0.813298	2.82846	0.00467724	0.253184
K01204	248.068	-1.51299	0.536368	-2.8208	0.0047904	0.253184
K02755	859.362	-0.904853	0.320186	-2.82603	0.00471292	0.253184
K07120	152.609	1.77422	0.625334	2.83723	0.00455064	0.253184
K08151	130.753	1.98277	0.705418	2.81077	0.00494235	0.253184
K09691	600.474	-0.936706	0.333696	-2.80707	0.00499948	0.253184
K11907	193.549	-1.99811	0.712083	-2.806	0.00501599	0.253184
K09798	161.905	-1.53999	0.551751	-2.7911	0.00525296	0.260869
K00161	142.793	2.15479	0.781059	2.75881	0.00580122	0.283523
K00127	27.015	-2.89703	1.06359	-2.72383	0.00645288	0.310444
K02804	51.6816	2.631	0.969203	2.7146	0.00663562	0.314324
K05884	182.856	-1.6032	0.591918	-2.70848	0.00675917	0.315325
K02048	66.3918	-2.4311	0.899839	-2.7017	0.00689853	0.317023
K03086	3119.02	0.56547	0.209728	2.6962	0.00701355	0.317569
K01699	79.1904	-2.16472	0.804348	-2.69127	0.00711799	0.317627
K01785	2504.01	0.515615	0.194336	2.65321	0.00797299	0.346408
K10560	240.954	-1.53712	0.579481	-2.65258	0.00798798	0.346408
K11144	377.016	-1.03663	0.391595	-2.6472	0.00811618	0.347079
K14260	342.033	-0.978579	0.371169	-2.63648	0.00837724	0.353336
K00385	230.539	-1.08878	0.413784	-2.63127	0.0085066	0.353943
K06857	105.533	-1.86969	0.714329	-2.61741	0.00886005	0.358949
K11214	107.422	1.9095	0.729213	2.61857	0.00882986	0.358949
K06996	45.1897	-2.49117	0.954534	-2.60983	0.00905878	0.362234
K07457	47.9822	-2.18867	0.844997	-2.59015	0.00959344	0.377798
K10537	81.5744	1.89116	0.731142	2.58658	0.00969341	0.377798
K09776	23.0046	2.55442	0.991326	2.57677	0.00997281	0.37909
K09803	362.021	-0.978857	0.379488	-2.57942	0.00989673	0.37909
K13678	286.307	-1.31283	0.511633	-2.56596	0.010289	0.386338
K06607	269.875	-0.903116	0.352681	-2.56072	0.0104457	0.387496
K00167	78.2569	3.22867	1.27008	2.5421	0.0110189	0.399142
K05815	149.669	1.14232	0.449232	2.54283	0.0109959	0.399142
K13001	181.788	-1.81699	0.716706	-2.53519	0.0112385	0.402364
K10550	28.5458	-2.35246	0.932201	-2.52355	0.0116175	0.411154
K10561	173.104	1.48995	0.593876	2.50886	0.0121123	0.423792
K01126	2549.62	-0.516586	0.20686	-2.49728	0.0125152	0.428158
K07499	128.496	-1.903	0.761756	-2.49817	0.0124835	0.428158
K02170	119.106	-1.6877	0.678184	-2.48856	0.012826	0.433971
K06948	165.499	1.59598	0.647491	2.46487	0.0137062	0.458712
K00950	184.89	-0.869106	0.35828	-2.42577	0.0152758	0.46112
K01011	1164.97	-1.53643	0.630592	-2.4365	0.0148303	0.46112
K01191	2969.35	-0.598466	0.246673	-2.42615	0.0152598	0.46112
K01829	136.655	1.72818	0.703215	2.45754	0.0139894	0.46112
K02839	114.323	1.4835	0.611113	2.42754	0.0152016	0.46112
K05873	56.6099	-1.89616	0.781519	-2.42625	0.0152556	0.46112
K05927	147.779	-1.94797	0.798597	-2.43924	0.0147181	0.46112
K07491	3467.6	-0.889672	0.365186	-2.43622	0.0148417	0.46112
K12997	349.292	-1.20343	0.491837	-2.4468	0.014413	0.46112
K14136	195.016	1.73564	0.712497	2.43599	0.0148511	0.46112
K06122	30.2462	-2.22517	0.924095	-2.40795	0.0160425	0.470427
K07503	137.095	-1.9416	0.805564	-2.41023	0.0159423	0.470427
K09964	68.2125	-1.90873	0.792467	-2.40859	0.0160142	0.470427
K14088	74.4109	-1.74492	0.726118	-2.40308	0.0162575	0.472234
K02072	783.067	0.496383	0.207926	2.38731	0.0169724	0.488392
K06882	65.3526	-1.98814	0.834968	-2.3811	0.0172612	0.492105
K13891	182.309	-0.908179	0.382081	-2.37693	0.0174576	0.493137
K00606	411.14	-0.980411	0.414475	-2.36543	0.0180091	0.494468
K01841	558.157	-0.669959	0.284404	-2.35566	0.0184898	0.494468
K01966	620.525	-0.657992	0.27923	-2.35645	0.0184505	0.494468
K02745	80.889	-1.34399	0.571496	-2.35172	0.0186871	0.494468
K05305	192.35	1.32249	0.563599	2.34651	0.0189501	0.494468
K06413	1578.45	0.553821	0.235453	2.35215	0.0186651	0.494468
K07272	485.355	-1.14011	0.482733	-2.36178	0.0181875	0.494468
K07741	608.107	-0.870261	0.367607	-2.36737	0.0179151	0.494468
K11784	52.4111	-1.50448	0.640831	-2.34771	0.0188894	0.494468
K01849	53.7271	2.18738	0.934501	2.3407	0.0192477	0.498015
K01565	202.045	-1.34685	0.576201	-2.33746	0.0194152	0.498162
K02313	3347.02	-0.46396	0.198853	-2.33318	0.0196385	0.499727
K06872	1729.2	0.415292	0.179012	2.31991	0.020346	0.513486
K00197	193.222	-0.931508	0.407871	-2.28383	0.0223816	0.538381
K01200	2143.83	-0.790301	0.344862	-2.29164	0.0219262	0.538381
K02103	282.798	-0.993571	0.434603	-2.28616	0.0222449	0.538381
K03089	76.7999	-1.42674	0.623897	-2.28682	0.0222061	0.538381
K07262	26.3703	-2.31808	1.00876	-2.29794	0.0215654	0.538381
K10108	444.943	-1.01113	0.442252	-2.28631	0.0222359	0.538381
K00162	284.962	1.14161	0.501387	2.2769	0.0227924	0.543976
K01220	26.1815	-2.38441	1.05266	-2.26512	0.0235052	0.543976
K02626	29.7704	-3.43051	1.51417	-2.26561	0.0234754	0.543976
K03517	474.134	-0.634088	0.28146	-2.25285	0.0242684	0.543976
K03558	159.914	-1.16498	0.514947	-2.26233	0.0236771	0.543976
K06313	300.585	-0.885697	0.393152	-2.25281	0.0242712	0.543976
K07219	233.091	-0.975711	0.431107	-2.26327	0.0236192	0.543976
K10538	329.688	-1.13322	0.501633	-2.25905	0.0238801	0.543976
K14089	51.83	-2.23972	0.994955	-2.25107	0.0243809	0.543976
K15256	787.932	-0.722632	0.318814	-2.26663	0.0234129	0.543976
K03707	71.2648	1.50873	0.671309	2.24745	0.0246115	0.545171
K01163	1696.91	-0.494506	0.220576	-2.24188	0.0249689	0.545242
K03148	641.572	-0.667478	0.297633	-2.24262	0.0249211	0.545242
K00366	118.139	-1.03521	0.465462	-2.22404	0.0261457	0.547636
K01002	1324.53	-0.693468	0.310317	-2.23471	0.0254364	0.547636
K03385	205.871	1.38297	0.620362	2.22929	0.0257947	0.547636
K07535	104.697	-1.90724	0.85712	-2.22517	0.0260697	0.547636
K07862	213.793	-0.961771	0.431782	-2.22744	0.0259176	0.547636
K09862	55.7778	-1.75829	0.789829	-2.22617	0.026003	0.547636
K02809	889.562	-0.487552	0.220076	-2.21538	0.0267342	0.552447
K04656	476.065	-1.06384	0.479853	-2.217	0.026623	0.552447
K08309	390.619	-0.888475	0.40187	-2.21085	0.0270461	0.555166
K03462	158.731	-2.16474	0.984755	-2.19825	0.0279313	0.565792
K08969	632.559	0.836622	0.380346	2.19964	0.0278327	0.565792
K04032	122.179	1.26911	0.578695	2.19305	0.0283036	0.569586
K02805	343.842	-0.834995	0.38194	-2.18619	0.0288014	0.572125
K03839	93.4585	-1.42954	0.653885	-2.18622	0.0287996	0.572125
K01154	2854.75	-0.576974	0.264643	-2.1802	0.0292425	0.577164
K05820	331.458	0.825076	0.378974	2.17713	0.0294707	0.577964
K03340	461.447	-0.753883	0.347105	-2.17192	0.0298619	0.578271
K07799	139.041	-1.73738	0.799929	-2.17192	0.029862	0.578271
K02424	383.12	0.842386	0.389637	2.16198	0.0306201	0.585585
K07267	44.8763	2.88756	1.33465	2.16352	0.0305009	0.585585
K02443	235.769	-1.17842	0.547086	-2.15399	0.0312412	0.58678
K03709	470.616	0.734015	0.340425	2.15617	0.03107	0.58678
K07013	193.335	-0.981066	0.4555	-2.15382	0.0312543	0.58678
K07266	319.802	-1.14982	0.535639	-2.14663	0.0318231	0.593838
K02552	37.8337	3.34572	1.56231	2.14153	0.0322314	0.597834
K01838	710.893	0.706583	0.332185	2.12707	0.0334141	0.605848
K02619	72.0756	-1.24579	0.585397	-2.12811	0.0333279	0.605848
K03819	71.4826	-1.95325	0.916839	-2.13041	0.0331374	0.605848
K04767	651.191	-0.783877	0.3686	-2.12663	0.0334505	0.605848
K03735	229.036	1.08184	0.509526	2.12324	0.0337341	0.607412
K07441	26.9699	-2.23322	1.0543	-2.11819	0.0341586	0.608472
K14989	21.6149	-2.49904	1.17999	-2.11784	0.0341883	0.608472
K01492	657.257	-0.800497	0.381357	-2.09908	0.0358102	0.624097
K02046	80.1021	-1.67159	0.794088	-2.10504	0.0352877	0.624097
K10806	63.1994	-1.44078	0.686634	-2.09832	0.035877	0.624097
K13640	60.0626	-1.57379	0.749717	-2.09918	0.0358014	0.624097
K00102	83.3614	-1.51032	0.723207	-2.08837	0.0367645	0.625403
K03480	156.291	-1.03963	0.497578	-2.08939	0.0366726	0.625403
K07459	1203.82	-0.743922	0.355278	-2.09391	0.0362678	0.625403
K08369	369.483	-0.952654	0.455211	-2.09277	0.0363694	0.625403
K03117	86.4873	1.67781	0.80722	2.07851	0.0376627	0.631163
K04026	115.164	1.20304	0.579246	2.0769	0.0378109	0.631163
K07304	51.9929	-1.87214	0.901548	-2.07658	0.0378399	0.631163
K09704	287.057	1.50322	0.724202	2.07569	0.037923	0.631163
K00097	462.797	0.818883	0.401897	2.03755	0.0415954	0.644005
K01012	845.778	-0.727205	0.352574	-2.06256	0.0391545	0.644005
K01079	105.344	-1.28693	0.624764	-2.05987	0.039411	0.644005
K01190	13461.6	-0.490079	0.238228	-2.05718	0.0396686	0.644005
K01728	840.896	-0.903501	0.441869	-2.04473	0.0408819	0.644005
K01760	199.75	-0.748576	0.367441	-2.03727	0.0416229	0.644005
K02395	406.108	0.926077	0.453979	2.03991	0.0413593	0.644005
K03713	79.5393	1.79156	0.876552	2.04387	0.040966	0.644005
K07443	292.669	0.767158	0.375264	2.04432	0.0409222	0.644005
K07482	4124.97	0.827234	0.405581	2.03963	0.0413875	0.644005
K07684	168.754	-0.755023	0.367737	-2.05316	0.0400571	0.644005
K09778	90.1555	-1.02066	0.498949	-2.04562	0.040794	0.644005
K12994	89.3939	-1.5548	0.756989	-2.05393	0.0399828	0.644005
K14347	45.743	2.97922	1.45795	2.04343	0.0410102	0.644005
K01195	972.842	-0.70722	0.350042	-2.02039	0.0433434	0.667271
K08981	118.728	-1.56074	0.774506	-2.01515	0.0438893	0.672315
K01613	754.93	-0.606741	0.302717	-2.00432	0.0450358	0.686382
K02056	4876.91	0.551334	0.275637	2.00022	0.0454764	0.686382
K02752	72.1774	-1.66316	0.831134	-2.00107	0.045385	0.686382
K00692	224.812	-1.11524	0.559609	-1.99289	0.0462734	0.695003
K00341	583.237	1.29757	0.6545	1.98254	0.0474191	0.700431
K01615	834.008	0.543894	0.274498	1.98142	0.0475447	0.700431
K02047	69.6998	-1.6133	0.813335	-1.98356	0.0473047	0.700431
K11711	96.5135	-1.07075	0.539887	-1.98329	0.0473354	0.700431
K01556	256.447	-1.16099	0.589432	-1.96967	0.0488762	0.704361
K02291	43.3521	3.69099	1.87388	1.96971	0.0488718	0.704361
K03527	1566.07	-0.506615	0.257298	-1.96898	0.0489553	0.704361
K07239	155.586	1.66579	0.845909	1.96923	0.0489266	0.704361
K12940	601.526	0.904019	0.457902	1.97426	0.0483517	0.704361
K02278	187.417	-1.02665	0.522214	-1.96595	0.0493046	0.704733
K06891	42.8592	-1.41284	0.719803	-1.96281	0.0496678	0.704733
K09952	692.726	-0.97278	0.495337	-1.96388	0.0495445	0.704733
K05396	145.462	-0.984045	0.502875	-1.95684	0.0503665	0.71137
K00395	50.1029	-1.29504	0.667198	-1.94102	0.0522561	0.718288
K02058	3023.65	0.513928	0.264041	1.9464	0.0516069	0.718288
K02499	613.761	-0.530965	0.273015	-1.94482	0.0517971	0.718288
K03118	289.976	1.14567	0.58761	1.94971	0.0512111	0.718288
K05772	126.886	-0.980703	0.50481	-1.94272	0.0520502	0.718288
K06949	1770.41	0.411081	0.211071	1.9476	0.0514631	0.718288
K01625	1189.07	0.424706	0.219152	1.93795	0.0526296	0.720207
K01023	127.622	-1.31793	0.681094	-1.93502	0.0529877	0.721324
K03736	141.115	1.12652	0.582643	1.93346	0.0531798	0.721324
K00275	57.8844	2.45135	1.29148	1.8981	0.0576829	0.739204
K00837	201.777	-0.997165	0.527456	-1.89052	0.0586888	0.739204
K00878	525.312	-0.887467	0.470586	-1.88588	0.0593117	0.739204
K01135	185.407	2.07992	1.10324	1.88529	0.0593908	0.739204
K01480	100.215	-1.12421	0.595169	-1.88889	0.058907	0.739204
K01667	95.7897	1.4299	0.745244	1.9187	0.0550227	0.739204
K03149	220.1	-0.893989	0.471214	-1.8972	0.057801	0.739204
K03150	861.547	-0.880289	0.465024	-1.893	0.0583583	0.739204
K03309	1217.17	0.561473	0.293583	1.91249	0.0558138	0.739204
K03488	1144.36	-0.417935	0.220866	-1.89225	0.0584571	0.739204
K03684	61.6674	2.37605	1.25983	1.88601	0.0592935	0.739204
K05816	780.695	0.741795	0.393036	1.88734	0.0591141	0.739204
K06113	1695.48	-0.452886	0.238515	-1.89877	0.0575944	0.739204
K06386	582.697	-0.512219	0.269334	-1.9018	0.0571971	0.739204
K07445	44.8105	1.24815	0.662437	1.88419	0.0595396	0.739204
K07798	275.324	0.895493	0.469469	1.90746	0.0564611	0.739204
K11475	672.07	0.577524	0.304351	1.89756	0.0577544	0.739204
K13020	309.632	1.01924	0.53518	1.90449	0.0568466	0.739204
K13893	83.3109	2.48588	1.29951	1.91294	0.0557558	0.739204
K13895	65.495	2.37249	1.24961	1.89859	0.057619	0.739204
K14087	95.7479	-1.49039	0.78412	-1.90072	0.057339	0.739204
K00767	423.567	-0.637014	0.339772	-1.87483	0.0608166	0.752025
K07006	67.1745	-1.36694	0.729849	-1.87291	0.0610812	0.752276
K00611	3476.81	-0.414443	0.222278	-1.86452	0.0622483	0.763596
K01788	676.513	-0.56605	0.304022	-1.86187	0.0626209	0.765118
K01880	2041.18	0.313494	0.168671	1.85861	0.0630825	0.766231
K03491	477.588	-0.924965	0.499221	-1.85282	0.0639086	0.766231
K03738	232.97	-0.829983	0.446982	-1.85686	0.063331	0.766231
K03785	257.702	-0.984126	0.530943	-1.85354	0.0638044	0.766231
K06196	909.568	0.481405	0.25987	1.85248	0.0639563	0.766231
K07458	667.836	-0.62336	0.336869	-1.85045	0.0642486	0.766749
K00773	1074.4	0.436042	0.236186	1.84618	0.0648662	0.771132
K04023	375.387	0.692044	0.375908	1.84099	0.0656228	0.777125
K07571	361.239	0.726311	0.395017	1.83868	0.0659621	0.777539
K08724	134.122	-0.929217	0.505746	-1.83732	0.0661628	0.777539
K00955	865.002	-0.931747	0.508192	-1.83346	0.0667349	0.78128
K01218	4422.97	-0.672811	0.368037	-1.82811	0.0675332	0.787631
K00895	1341.43	0.568209	0.313248	1.81392	0.0696894	0.803647
K06896	83.7051	-1.44725	0.797389	-1.81499	0.0695261	0.803647
K08311	74.0271	2.57673	1.41896	1.81592	0.0693823	0.803647
K00961	314.46	-0.753063	0.41594	-1.81051	0.0702171	0.80473
K01152	296.925	0.658	0.363887	1.80825	0.0705674	0.80473
K13599	192.091	-0.748568	0.413903	-1.80856	0.0705194	0.80473
K01206	2481.63	-0.399201	0.221134	-1.80525	0.0710363	0.807088
K01497	114.151	-1.11234	0.619134	-1.7966	0.0723993	0.809
K02530	22.8527	-2.00884	1.11849	-1.79602	0.0724913	0.809
K03077	761.464	0.612401	0.341009	1.79585	0.0725184	0.809
K07646	1774.11	-0.549851	0.305436	-1.80022	0.0718264	0.809
K09994	26.0724	2.02911	1.12666	1.80099	0.0717048	0.809
K04087	1010.51	0.510626	0.285184	1.79051	0.0733713	0.812627
K12373	3745.84	-0.417756	0.233146	-1.79182	0.0731615	0.812627
K00917	270.938	0.833194	0.466034	1.78784	0.073802	0.814467
K00067	1569.67	-0.429181	0.240995	-1.78087	0.0749339	0.821824
K13890	373.213	1.18958	0.668132	1.78045	0.0750025	0.821824
K14534	64.6778	1.29196	0.72661	1.77807	0.0753921	0.823164
K06901	1380.65	-0.477595	0.269106	-1.77475	0.0759399	0.826216
K00795	90.3105	1.57559	0.889848	1.77063	0.076622	0.827303
K01444	18.2938	-2.81987	1.59139	-1.77196	0.076402	0.827303
K04044	47.1096	-2.72302	1.53905	-1.76929	0.0768459	0.827303
K13747	424.415	0.660342	0.373697	1.76705	0.0772199	0.828433
K01759	747.46	0.465901	0.264164	1.76368	0.0777852	0.828722
K03784	738.919	0.75231	0.426182	1.76523	0.0775247	0.828722
K00177	277.703	0.658698	0.376453	1.74975	0.0801619	0.831177
K00342	322.553	-0.667185	0.381538	-1.74868	0.0803472	0.831177
K00681	1437.77	-0.714529	0.406796	-1.75648	0.0790064	0.831177
K01662	2928.54	0.299832	0.171614	1.74713	0.0806141	0.831177
K01916	241.614	-1.12585	0.642534	-1.7522	0.079739	0.831177
K02035	5624.25	0.416359	0.23827	1.74742	0.080564	0.831177
K02099	1582.7	-0.51859	0.296922	-1.74655	0.0807151	0.831177
K03649	278.151	-0.720426	0.411876	-1.74913	0.0802682	0.831177
K06894	812.276	-0.689383	0.394564	-1.7472	0.0806019	0.831177
K10545	1100.87	0.89893	0.512905	1.75263	0.0796662	0.831177
K01071	1328.12	0.328833	0.19095	1.72209	0.0850536	0.833605
K01090	1043.61	0.48682	0.282406	1.72383	0.0847386	0.833605
K01711	817.583	0.526171	0.304367	1.72874	0.0838556	0.833605
K02169	338.11	-0.599298	0.344773	-1.73824	0.082169	0.833605
K02441	165.418	0.962909	0.557077	1.7285	0.0838981	0.833605
K02588	45.1047	-2.20847	1.2706	-1.73813	0.0821872	0.833605
K03182	106.895	-1.60961	0.931078	-1.72876	0.0838517	0.833605
K03609	1075.68	0.337955	0.194813	1.73477	0.0827818	0.833605
K03930	532.963	1.01087	0.58187	1.73728	0.0823372	0.833605
K05979	18.258	-2.05126	1.19057	-1.72293	0.0849016	0.833605
K06200	1348.84	0.58227	0.337522	1.72513	0.084504	0.833605
K07485	1264.51	-0.69636	0.399832	-1.74163	0.0815729	0.833605
K07668	3124.74	-0.32768	0.188282	-1.74036	0.0817951	0.833605
K09974	54.5954	1.37703	0.795846	1.73027	0.0835824	0.833605
K10680	45.5779	2.18073	1.26726	1.72082	0.0852827	0.833605
K13638	1149.74	-0.57034	0.330534	-1.72551	0.0844351	0.833605
K01679	758.423	0.626093	0.366026	1.71051	0.0871708	0.842068
K05521	509.228	0.771641	0.451998	1.70718	0.0877894	0.842068
K07533	1235.1	-0.420954	0.2457	-1.71328	0.0866604	0.842068
K08255	451.511	0.677612	0.396821	1.7076	0.0877107	0.842068
K09707	123.448	-1.23157	0.720904	-1.70838	0.0875666	0.842068
K10795	24.2092	-1.60013	0.937144	-1.70746	0.0877367	0.842068
K02190	1075.42	-0.473682	0.279552	-1.69443	0.0901833	0.847336
K04764	75.4413	-1.34323	0.792931	-1.694	0.0902651	0.847336
K06217	1570.41	0.328711	0.193671	1.69726	0.089647	0.847336
K07496	1741.39	-0.714717	0.419874	-1.70222	0.0887145	0.847336
K09931	91.3566	-1.00785	0.59319	-1.69904	0.0893117	0.847336
K14153	220.826	-0.95406	0.561137	-1.70023	0.0890885	0.847336
K15192	1075.17	-1.04873	0.618733	-1.69497	0.0900818	0.847336
K00590	447.47	-0.6561	0.393997	-1.66524	0.0958647	0.849166
K01007	839.036	-0.506801	0.311764	-1.62559	0.104037	0.849166
K01042	236.68	-0.764976	0.464447	-1.64707	0.0995438	0.849166
K01114	93.3811	-1.52855	0.941884	-1.62287	0.104618	0.849166
K01186	4082.56	-0.515995	0.309402	-1.66772	0.0953721	0.849166
K01250	293.077	0.758878	0.467215	1.62426	0.104321	0.849166
K01269	108.201	-1.15644	0.689803	-1.67648	0.0936444	0.849166
K01338	4042.83	-0.322219	0.191493	-1.68267	0.0924396	0.849166
K01486	1147.13	-0.703721	0.417858	-1.68412	0.0921594	0.849166
K01673	423.275	0.797619	0.483222	1.65063	0.0988151	0.849166
K01697	214.407	0.887219	0.542645	1.63499	0.102051	0.849166
K01996	1012.4	0.386205	0.230294	1.67701	0.0935411	0.849166
K02029	2640.58	0.443611	0.272063	1.63054	0.102987	0.849166
K02041	62.5941	1.0747	0.658768	1.63138	0.102809	0.849166
K02430	101.387	-0.736972	0.437266	-1.68541	0.0919094	0.849166
K02482	151.144	-0.916289	0.565085	-1.62151	0.104909	0.849166
K02822	56.9852	-1.12474	0.674142	-1.6684	0.0952366	0.849166
K03387	247.019	-0.789586	0.47113	-1.67594	0.0937498	0.849166
K03699	1670.2	-0.318124	0.19424	-1.63779	0.101466	0.849166
K03733	11624.8	-0.384884	0.232726	-1.65381	0.0981667	0.849166
K03750	180.104	-0.688622	0.425103	-1.61989	0.105255	0.849166
K03798	6984.57	0.261002	0.156168	1.67129	0.0946649	0.849166
K03852	119.655	-0.789661	0.487614	-1.61944	0.105353	0.849166
K05020	302.075	-0.959429	0.592011	-1.62063	0.105098	0.849166
K05349	20551.6	0.430233	0.257366	1.67168	0.0945884	0.849166
K05546	80.9257	1.17945	0.715684	1.648	0.0993534	0.849166
K06181	27.2367	2.79289	1.72126	1.62258	0.104679	0.849166
K06192	62.5372	-1.17119	0.71123	-1.64671	0.099617	0.849166
K06910	469.613	-0.560708	0.345476	-1.623	0.104589	0.849166
K07001	2203.41	-0.270844	0.162828	-1.66337	0.0962383	0.849166
K07048	156.811	-1.05399	0.642618	-1.64015	0.100974	0.849166
K07715	162.945	-0.840884	0.517482	-1.62495	0.104173	0.849166
K08077	54.8704	-1.57684	0.942723	-1.67264	0.0943978	0.849166
K08093	31.1258	1.45454	0.896828	1.62187	0.10483	0.849166
K08094	227.478	0.77973	0.475954	1.63825	0.101371	0.849166
K08323	39.5531	1.74704	1.03807	1.68297	0.09238	0.849166
K08591	1319.45	0.320928	0.196629	1.63215	0.102648	0.849166
K09681	1683.18	0.33854	0.20793	1.62814	0.103495	0.849166
K09698	561.527	-0.608185	0.37075	-1.64042	0.100918	0.849166
K09787	687.171	0.342437	0.209919	1.63128	0.102831	0.849166
K09800	353.298	-0.980332	0.599857	-1.63428	0.102201	0.849166
K09805	72.4011	-1.58205	0.952339	-1.66123	0.0966678	0.849166
K09935	182.619	0.698012	0.421974	1.65416	0.0980956	0.849166
K09989	748.784	0.652918	0.391352	1.66837	0.0952432	0.849166
K10009	181.899	0.798414	0.487985	1.63615	0.101809	0.849166
K10038	58.2653	-1.32971	0.792143	-1.67863	0.0932248	0.849166
K10117	6471.96	0.331684	0.204205	1.62427	0.104319	0.849166
K10536	240.342	0.936682	0.577918	1.62079	0.105063	0.849166
K10548	1073.6	0.58286	0.350509	1.6629	0.0963332	0.849166
K11179	34.2126	-1.2751	0.771339	-1.6531	0.0983107	0.849166
K13598	214.109	-1.01638	0.607924	-1.67188	0.0945479	0.849166
K13819	55.5423	-1.3163	0.779994	-1.68758	0.0914927	0.849166
K14080	320.262	-0.871201	0.533653	-1.63252	0.102569	0.849166
K14441	1814.18	0.300439	0.184584	1.62765	0.103599	0.849166
K00595	469.032	-0.604757	0.37406	-1.61674	0.105935	0.850226
K04035	1081.98	-0.732799	0.454012	-1.61405	0.106516	0.850226
K07672	115.921	-1.08105	0.669914	-1.61372	0.106589	0.850226
K11996	703.953	0.448768	0.277837	1.61522	0.106262	0.850226
K03825	266.504	0.711512	0.442028	1.60965	0.107473	0.855066
K00560	2852.62	0.312901	0.194855	1.60581	0.108315	0.859539
K14571	355.095	1.04046	0.649087	1.60296	0.108943	0.862303
K04088	1117.28	0.356092	0.222375	1.60131	0.109307	0.862966
K00394	279.452	-0.877705	0.55009	-1.59557	0.110586	0.865255
K02800	710.3	0.616581	0.386581	1.59496	0.110721	0.865255
K06036	27.5848	-1.85835	1.16475	-1.59549	0.110603	0.865255
K06921	2446.52	0.410276	0.25714	1.59554	0.110592	0.865255
K01414	93.4386	1.4988	0.940995	1.59278	0.111209	0.866869
K00794	221.759	-0.681555	0.429509	-1.58682	0.112552	0.874299
K02440	191.235	-0.73488	0.463708	-1.58479	0.113014	0.874299
K05939	729.978	0.83221	0.525061	1.58498	0.112971	0.874299
K08963	692.346	-0.524957	0.331616	-1.58303	0.113415	0.8752
K01929	3029.7	0.326752	0.206611	1.58149	0.113767	0.875719
K00441	438.65	-0.596515	0.37873	-1.57504	0.115247	0.875861
K00836	2090.12	0.610134	0.38783	1.5732	0.115672	0.875861
K02002	26.5322	-1.57631	1.00245	-1.57246	0.115844	0.875861
K02481	335.543	-0.79586	0.504892	-1.5763	0.114957	0.875861
K03367	165.446	0.895219	0.567659	1.57704	0.114787	0.875861
K07323	40.2291	-1.45941	0.926449	-1.57527	0.115194	0.875861
K09769	582.181	0.475694	0.301453	1.578	0.114565	0.875861
K09790	112.983	-0.754178	0.479902	-1.57152	0.116061	0.875861
K02688	236.136	0.918701	0.585577	1.56888	0.116675	0.878345
K07037	836.013	0.481919	0.307569	1.56686	0.117146	0.879741
K01889	1323.62	0.334575	0.213857	1.56448	0.117704	0.881779
K00184	160.589	-1.10781	0.709513	-1.56137	0.118436	0.885106
K00970	509.679	-0.57908	0.371533	-1.55862	0.119086	0.886517
K15023	214.665	0.789334	0.506588	1.55814	0.1192	0.886517
K01812	1138.79	-0.37692	0.243158	-1.5501	0.121117	0.887904
K01918	434.863	-0.671477	0.433102	-1.55039	0.121048	0.887904
K07289	409.289	-0.930854	0.599884	-1.55172	0.120729	0.887904
K08070	689.477	0.738463	0.475095	1.55435	0.120101	0.887904
K09134	380.127	1.03436	0.665252	1.55484	0.119983	0.887904
K10800	19.9011	2.84997	1.83749	1.55101	0.120898	0.887904
K00528	1408.72	0.318823	0.206061	1.54723	0.121808	0.888554
K02760	156.373	-0.822934	0.531992	-1.54689	0.12189	0.888554
K14656	74.3363	0.995072	0.643586	1.54614	0.122072	0.888554
K00076	152.727	-0.723199	0.469211	-1.54131	0.123242	0.889203
K00281	742.461	0.735446	0.477619	1.53982	0.123605	0.889203
K01035	59.1596	0.993548	0.644362	1.54191	0.123096	0.889203
K11381	180.57	-1.06594	0.691831	-1.54076	0.123376	0.889203
K13921	115.869	-1.07775	0.698646	-1.54263	0.12292	0.889203
K05796	111.527	-1.16318	0.757454	-1.53565	0.124625	0.890302
K11646	54.6039	-1.11001	0.722645	-1.53604	0.124529	0.890302
K11749	1521.49	0.355333	0.231178	1.53705	0.124281	0.890302
K15051	909.865	0.435699	0.284087	1.53368	0.125108	0.891685
K06978	1784.1	0.769525	0.502656	1.53092	0.125789	0.894471
K01057	79.7858	-0.875331	0.572324	-1.52943	0.126157	0.895018
K01185	1688.64	0.547509	0.358454	1.52741	0.126658	0.896505
K00096	431.068	0.744966	0.500722	1.48778	0.136808	0.899411
K00337	83.339	1.39894	0.946272	1.47837	0.139308	0.899411
K00526	293.069	-0.86702	0.586178	-1.47911	0.139112	0.899411
K00564	385.575	-0.754551	0.500803	-1.50668	0.131892	0.899411
K00789	1615.05	0.266907	0.176112	1.51555	0.129632	0.899411
K00845	3268.47	0.236351	0.159822	1.47884	0.139183	0.899411
K00986	11609.5	-0.429947	0.292411	-1.47035	0.141467	0.899411
K01147	149.496	-0.988024	0.660884	-1.495	0.134914	0.899411
K01308	328.159	0.703468	0.477309	1.47382	0.14053	0.899411
K01428	96.8199	-1.17154	0.780478	-1.50105	0.133341	0.899411
K01844	81.2494	1.24164	0.835075	1.48686	0.137052	0.899411
K02038	1368.33	0.262426	0.172498	1.52133	0.128178	0.899411
K02111	1544.76	-0.323546	0.217732	-1.48599	0.137283	0.899411
K02172	12128.3	0.350411	0.236794	1.47982	0.138922	0.899411
K02446	54.9558	-1.30231	0.85628	-1.52089	0.128287	0.899411
K02662	566.116	0.740149	0.491106	1.5071	0.131784	0.899411
K02749	200.867	-0.82402	0.557743	-1.47742	0.139564	0.899411
K03271	660.127	0.412005	0.280106	1.47089	0.141321	0.899411
K03337	209.556	-0.532063	0.361866	-1.47033	0.141472	0.899411
K03791	147.284	-0.793021	0.524202	-1.51282	0.130326	0.899411
K05539	32.6857	-1.6336	1.09986	-1.48528	0.137469	0.899411
K06864	774.862	0.30571	0.207986	1.46986	0.141601	0.899411
K06909	1903.64	0.281215	0.190496	1.47622	0.139884	0.899411
K06994	635.804	-0.523028	0.352694	-1.48295	0.138087	0.899411
K07025	2916.69	0.332666	0.225645	1.47429	0.140404	0.899411
K07039	248.22	-1.05766	0.717393	-1.47432	0.140397	0.899411
K07084	39.3455	1.43205	0.943143	1.51838	0.12892	0.899411
K07088	2403.1	0.348218	0.233917	1.48864	0.136582	0.899411
K07488	395.384	-1.1809	0.803561	-1.46959	0.141674	0.899411
K07493	2199.4	-0.505753	0.33513	-1.50913	0.131266	0.899411
K07736	880.917	0.358714	0.240079	1.49415	0.135137	0.899411
K08169	98.9518	-1.08983	0.733653	-1.48549	0.137414	0.899411
K08305	69.4419	-1.30004	0.863252	-1.50598	0.132073	0.899411
K09013	1092.52	0.300505	0.199517	1.50617	0.132024	0.899411
K09017	774.685	-0.481451	0.32665	-1.4739	0.140507	0.899411
K09145	97.8268	-0.736337	0.498374	-1.47748	0.139547	0.899411
K09816	399.141	0.558927	0.366903	1.52337	0.127667	0.899411
K10710	514.372	0.687722	0.459147	1.49783	0.134178	0.899411
K10979	59.5235	1.01896	0.692601	1.47121	0.141235	0.899411
K11085	2327.19	-0.48915	0.322321	-1.51759	0.129119	0.899411
K11473	68.4498	-0.96895	0.637414	-1.52013	0.128479	0.899411
K11690	7082.69	0.24267	0.160394	1.51296	0.130289	0.899411
K11755	866.215	0.598414	0.39834	1.50227	0.133027	0.899411
K12960	837.353	0.523661	0.355779	1.47187	0.141055	0.899411
K13059	2020.03	0.306268	0.208091	1.4718	0.141076	0.899411
K13631	449.701	-0.650905	0.434722	-1.49729	0.134318	0.899411
K13677	70.3472	-1.23679	0.817361	-1.51315	0.130241	0.899411
K13788	140.908	-0.899602	0.606271	-1.48383	0.137854	0.899411
K13919	22.4819	-1.65834	1.12128	-1.47897	0.139147	0.899411
K14415	999.572	0.567648	0.381537	1.48779	0.136806	0.899411
K00129	30.7186	-1.83399	1.25749	-1.45846	0.144715	0.900549
K00658	154.736	0.930444	0.635035	1.46518	0.142871	0.900549
K01684	151.151	0.903707	0.620181	1.45717	0.145071	0.900549
K03147	561.312	-0.640226	0.43926	-1.45751	0.144975	0.900549
K03186	29.3132	-1.71032	1.17273	-1.45841	0.144728	0.900549
K06915	4433.13	0.748144	0.511383	1.46298	0.143472	0.900549
K07033	1014.25	0.356637	0.243582	1.46413	0.143158	0.900549
K08280	102.832	1.18625	0.813731	1.45779	0.144899	0.900549
K08306	58.0657	-1.31583	0.898584	-1.46434	0.1431	0.900549
K14414	88.1203	-1.42558	0.977117	-1.45897	0.144573	0.900549
K14445	684.147	-0.502204	0.343606	-1.46157	0.143859	0.900549
K00282	292.742	-0.521566	0.358561	-1.45461	0.145778	0.901795
K01758	1493.46	0.270285	0.186034	1.45288	0.146257	0.901795
K03436	1213.3	0.32473	0.223446	1.45328	0.146145	0.901795
K03796	99.6426	-1.08435	0.746687	-1.45221	0.146443	0.901795
K13275	50.2589	-1.36796	0.942785	-1.45098	0.146787	0.902108
K01000	2008.28	0.263553	0.182331	1.44546	0.148328	0.90893
K02338	2751.59	-0.253482	0.175432	-1.4449	0.148487	0.90893
K02837	2292.67	0.250594	0.173599	1.44352	0.148874	0.909493
K00005	113.339	-0.768141	0.568294	-1.35166	0.176484	0.909885
K00030	456.608	0.412288	0.296293	1.39149	0.164078	0.909885
K00065	1221.67	0.358753	0.25831	1.38885	0.164879	0.909885
K00088	1625.48	0.222602	0.164096	1.35653	0.174929	0.909885
K00164	82.7386	1.64648	1.18384	1.3908	0.164287	0.909885
K00169	1134.44	0.59657	0.4356	1.36954	0.170832	0.909885
K00202	103.466	-0.8574	0.626151	-1.36932	0.1709	0.909885
K00248	700.386	0.413685	0.303779	1.3618	0.173262	0.909885
K00372	50.8402	-0.943226	0.660638	-1.42775	0.153364	0.909885
K00374	83.2662	-0.881522	0.633844	-1.39076	0.1643	0.909885
K00381	498.906	0.785739	0.571598	1.37464	0.169245	0.909885
K00712	1266.29	0.664333	0.488222	1.36072	0.173602	0.909885
K00850	4085.27	-0.221439	0.163301	-1.35602	0.175093	0.909885
K00879	486.74	-0.737998	0.525239	-1.40507	0.16	0.909885
K00901	50.6134	-1.07632	0.782743	-1.37506	0.169112	0.909885
K00989	110.54	1.09015	0.768851	1.41789	0.156222	0.909885
K00996	1726.97	0.383572	0.27788	1.38035	0.167479	0.909885
K01226	1258.75	0.528598	0.380646	1.38869	0.164928	0.909885
K01234	1040.1	0.499286	0.354783	1.4073	0.159339	0.909885
K01266	164.343	0.715408	0.524482	1.36403	0.172559	0.909885
K01548	87.2622	-0.909644	0.660276	-1.37767	0.168305	0.909885
K01572	946.793	-0.461368	0.338715	-1.36211	0.173163	0.909885
K01579	217.884	-0.709254	0.520423	-1.36284	0.172932	0.909885
K01596	471.925	-0.539037	0.398542	-1.35252	0.176209	0.909885
K01676	159.359	0.979348	0.698654	1.40176	0.160986	0.909885
K01737	254.515	0.744989	0.544271	1.36878	0.171068	0.909885
K01755	2559.88	0.244835	0.180065	1.3597	0.173924	0.909885
K01958	244.32	-0.716559	0.523375	-1.36911	0.170964	0.909885
K02031	1201.15	0.353895	0.254542	1.39032	0.164431	0.909885
K02034	1963.04	0.358199	0.259627	1.37967	0.16769	0.909885
K02065	831.585	0.540571	0.389613	1.38746	0.165302	0.909885
K02198	120.422	-1.09152	0.778705	-1.40171	0.161002	0.909885
K02529	9175.77	0.396674	0.278726	1.42317	0.154688	0.909885
K02835	2290.42	0.261576	0.18885	1.3851	0.166022	0.909885
K03282	726.888	0.328035	0.236699	1.38587	0.165786	0.909885
K03382	892.995	0.85034	0.607001	1.40089	0.161248	0.909885
K03483	224.354	-0.844288	0.607177	-1.39051	0.164373	0.909885
K03553	1278.62	0.336126	0.237486	1.41535	0.156965	0.909885
K03566	107.346	0.934285	0.689971	1.35409	0.175707	0.909885
K03579	35.6348	2.03144	1.44744	1.40347	0.160477	0.909885
K03688	80.3682	-0.982344	0.704292	-1.3948	0.163077	0.909885
K03695	3958.04	0.280712	0.199202	1.40918	0.158781	0.909885
K03696	4605.39	0.247883	0.176228	1.40661	0.159544	0.909885
K03756	29.2965	-1.8376	1.29281	-1.4214	0.155201	0.909885
K03885	276.858	-0.773739	0.549091	-1.40913	0.158798	0.909885
K04652	483.435	-0.504035	0.35263	-1.42936	0.152901	0.909885
K05275	210.144	0.798382	0.570791	1.39873	0.161894	0.909885
K05362	768.894	0.513919	0.366623	1.40176	0.160986	0.909885
K05367	140.974	-1.00065	0.729818	-1.3711	0.170345	0.909885
K05685	1285.16	0.401611	0.280775	1.43036	0.152613	0.909885
K06046	195.203	-0.790961	0.549451	-1.43955	0.149995	0.909885
K06198	33.1402	-1.34621	0.950561	-1.41622	0.15671	0.909885
K06206	889.035	0.356582	0.248918	1.43253	0.151992	0.909885
K06215	241.369	-0.633322	0.468677	-1.3513	0.1766	0.909885
K06409	4224.05	0.325427	0.240798	1.35145	0.17655	0.909885
K06971	323.929	0.611808	0.43862	1.39485	0.163062	0.909885
K07000	66.7223	-0.927073	0.682525	-1.3583	0.174369	0.909885
K07014	56.0064	-1.18289	0.842054	-1.40477	0.160089	0.909885
K07030	9369.46	0.274194	0.191046	1.43523	0.151222	0.909885
K07074	798.141	0.505144	0.367315	1.37524	0.169058	0.909885
K07133	12792.7	0.482464	0.3369	1.43207	0.152124	0.909885
K07168	55.174	-1.30987	0.96758	-1.35376	0.175814	0.909885
K07181	1125.05	0.334475	0.237795	1.40657	0.159556	0.909885
K07343	510.96	0.339567	0.247785	1.37041	0.170558	0.909885
K07452	3357.86	0.548234	0.402335	1.36263	0.172999	0.909885
K07489	855.588	-0.944364	0.67497	-1.39912	0.161777	0.909885
K07492	2543.44	-0.403823	0.283611	-1.42386	0.154486	0.909885
K07590	113.708	0.913977	0.663274	1.37798	0.16821	0.909885
K07663	55.7493	-1.05357	0.762235	-1.38221	0.166906	0.909885
K08259	1893.38	-0.37364	0.265194	-1.40893	0.158856	0.909885
K08282	1329.63	-0.462312	0.322612	-1.43303	0.15185	0.909885
K08297	25.2789	1.26072	0.912461	1.38166	0.167075	0.909885
K08728	47.3375	1.48575	1.0546	1.40882	0.158888	0.909885
K09809	3516.91	-0.432877	0.301664	-1.43497	0.151297	0.909885
K09825	684.203	0.404002	0.283323	1.42594	0.153885	0.909885
K09963	98.1993	-0.95238	0.685146	-1.39004	0.164517	0.909885
K10010	222.403	0.613567	0.45339	1.35329	0.175963	0.909885
K10012	503.582	0.730342	0.515996	1.4154	0.15695	0.909885
K10206	528.183	-0.512277	0.364982	-1.40357	0.160448	0.909885
K10218	137.018	0.722767	0.512096	1.41139	0.15813	0.909885
K10682	128.949	-0.612833	0.453637	-1.35093	0.176717	0.909885
K10793	266.114	-0.771672	0.539502	-1.43034	0.152619	0.909885
K10797	2283.81	-0.3992	0.285444	-1.39853	0.161955	0.909885
K10844	315.919	-0.530306	0.389857	-1.36026	0.173748	0.909885
K11105	414.952	-0.39437	0.287587	-1.3713	0.17028	0.909885
K11742	20.7147	-1.40898	1.003	-1.40477	0.160089	0.909885
K11917	437.614	0.736538	0.537345	1.3707	0.17047	0.909885
K11924	263.605	-0.541986	0.387329	-1.39929	0.161726	0.909885
K12251	593.16	0.551	0.405715	1.3581	0.174433	0.909885
K12257	1902.18	0.412743	0.286376	1.44126	0.149511	0.909885
K13632	67.4974	-1.21654	0.844727	-1.44015	0.149824	0.909885
K13637	137.253	0.855229	0.622141	1.37466	0.169238	0.909885
K14127	54.7406	-0.913474	0.655982	-1.39253	0.163762	0.909885
K14682	49.3536	1.79841	1.303	1.38021	0.167523	0.909885
K00244	1196.23	0.537772	0.39908	1.34753	0.17781	0.910272
K01912	1134.11	-0.372171	0.276611	-1.34547	0.178475	0.910272
K02444	118.453	0.89285	0.664536	1.34357	0.179088	0.910272
K07106	397.968	-0.428726	0.319027	-1.34385	0.178996	0.910272
K07449	230.594	0.65277	0.485122	1.34558	0.178438	0.910272
K08224	114.547	-0.945151	0.70351	-1.34348	0.179117	0.910272
K09001	171.649	-1.00699	0.747641	-1.34689	0.178015	0.910272
K13069	532.641	0.432586	0.32202	1.34335	0.179157	0.910272
K00971	768.055	0.677267	0.505655	1.33939	0.180445	0.910803
K03116	86.1364	0.832724	0.621507	1.33985	0.180295	0.910803
K03628	874.55	-0.389657	0.290378	-1.3419	0.17963	0.910803
K10547	420.747	0.569356	0.424766	1.3404	0.180115	0.910803
K00614	64.7395	-0.974308	0.728466	-1.33748	0.181066	0.911821
K01885	1908.99	0.27722	0.207353	1.33695	0.181239	0.911821
K00874	2196.75	0.257444	0.192791	1.33535	0.181761	0.912855
K00941	559.221	-0.356892	0.267433	-1.33451	0.182037	0.912855
K00123	899.27	-0.507971	0.384738	-1.32031	0.186733	0.914339
K00215	1570.19	-0.292465	0.221066	-1.32298	0.185843	0.914339
K00588	133.441	0.617786	0.46671	1.3237	0.185602	0.914339
K00949	727.95	-0.421637	0.319242	-1.32074	0.186587	0.914339
K01061	31.2961	-1.68256	1.27465	-1.32001	0.186831	0.914339
K01174	120.921	0.816409	0.615368	1.3267	0.184608	0.914339
K01438	366.062	0.592797	0.445899	1.32944	0.183702	0.914339
K01610	2246.11	0.217148	0.164821	1.31748	0.187678	0.914339
K01839	535.078	-0.477967	0.362334	-1.31913	0.187125	0.914339
K01997	1292.94	0.311662	0.235773	1.32187	0.186211	0.914339
K02796	272.027	-0.667775	0.504698	-1.32312	0.185797	0.914339
K03652	576.602	0.560039	0.422366	1.32596	0.184854	0.914339
K04096	1273.6	-0.257178	0.193616	-1.32828	0.184084	0.914339
K07114	4728.99	0.505234	0.382681	1.32025	0.186753	0.914339
K07505	901.389	0.678438	0.511382	1.32667	0.184616	0.914339
K07666	243.118	0.655493	0.49751	1.31755	0.187655	0.914339
K08219	18.6698	2.35633	1.76861	1.33231	0.182759	0.914339
K09016	69.6853	-1.1229	0.84531	-1.32839	0.184051	0.914339
K00046	1471.16	0.337516	0.258314	1.30661	0.191345	0.914438
K00064	652.186	0.809401	0.645258	1.25438	0.209703	0.914438
K00147	472.063	0.570533	0.437038	1.30545	0.191738	0.914438
K00175	399.832	0.511403	0.406158	1.25912	0.207986	0.914438
K00338	95.294	1.01132	0.807568	1.25231	0.210458	0.914438
K00532	367.348	0.507231	0.397824	1.27501	0.202304	0.914438
K00557	632.085	-0.42756	0.337682	-1.26616	0.205455	0.914438
K00638	358.005	0.768789	0.608133	1.26418	0.206166	0.914438
K00952	51.7859	1.51309	1.17828	1.28415	0.199088	0.914438
K01046	1421.98	0.454131	0.356289	1.27461	0.202446	0.914438
K01055	150.085	-0.587794	0.453168	-1.29708	0.194605	0.914438
K01129	2263.27	-0.259623	0.198654	-1.30691	0.191242	0.914438
K01133	452.384	0.473277	0.370677	1.27679	0.201676	0.914438
K01303	139.968	-0.916479	0.710063	-1.2907	0.196808	0.914438
K01571	1830.99	0.244219	0.190742	1.28036	0.200417	0.914438
K01635	128.578	-0.642687	0.508732	-1.26331	0.206477	0.914438
K01654	581.261	0.574046	0.456976	1.25618	0.209049	0.914438
K01735	875.783	0.36572	0.282059	1.29661	0.194766	0.914438
K01894	51.2478	1.33983	1.03392	1.29587	0.195019	0.914438
K01961	488.934	-0.494639	0.386205	-1.28077	0.200275	0.914438
K01971	40.2204	-1.04019	0.807395	-1.28832	0.197634	0.914438
K02025	7182.4	0.210945	0.16846	1.2522	0.210497	0.914438
K02073	1152.09	0.252528	0.201162	1.25535	0.209352	0.914438
K02074	75.4325	-0.858157	0.667859	-1.28494	0.198814	0.914438
K02115	1281.28	-0.254822	0.199975	-1.27427	0.202567	0.914438
K02282	117.573	0.734595	0.580972	1.26442	0.206078	0.914438
K02598	163.079	-0.679969	0.535377	-1.27008	0.204058	0.914438
K02761	524.17	-0.640455	0.502996	-1.27328	0.202919	0.914438
K02841	126.431	-1.00705	0.793163	-1.26966	0.204204	0.914438
K03111	2659.86	0.199399	0.156538	1.2738	0.202734	0.914438
K03336	438.125	-0.492837	0.375618	-1.31207	0.189496	0.914438
K03388	954.57	-0.480468	0.373722	-1.28563	0.198573	0.914438
K03417	368.164	0.552055	0.431829	1.27841	0.201105	0.914438
K03471	41.0924	1.36798	1.09267	1.25197	0.210582	0.914438
K03481	258.864	-0.695995	0.554279	-1.25568	0.209233	0.914438
K03551	1971.44	0.318146	0.245056	1.29826	0.194198	0.914438
K03588	1636.78	0.234029	0.182936	1.2793	0.200793	0.914438
K03639	1908.78	-0.330689	0.261798	-1.26315	0.206536	0.914438
K03712	19.0712	-1.29925	0.994349	-1.30663	0.191337	0.914438
K03724	1689.98	0.71111	0.554345	1.28279	0.199564	0.914438
K03737	4365.1	-0.290634	0.222344	-1.30713	0.191167	0.914438
K03752	38.511	-1.2108	0.945389	-1.28074	0.200284	0.914438
K03833	521.286	-0.400893	0.315032	-1.27255	0.203179	0.914438
K03851	74.432	-0.933362	0.743928	-1.25464	0.209609	0.914438
K03893	270.64	0.740481	0.573587	1.29096	0.196716	0.914438
K04691	581.379	0.570952	0.441697	1.29263	0.196138	0.914438
K04773	231.387	-0.546395	0.425251	-1.28488	0.198835	0.914438
K05520	168.279	-0.680581	0.535627	-1.27063	0.203862	0.914438
K05566	936.889	0.555514	0.430945	1.28906	0.197378	0.914438
K05568	1789.03	0.439104	0.338525	1.29711	0.194594	0.914438
K05776	76.8236	-1.07413	0.827257	-1.29843	0.19414	0.914438
K05895	167.381	-0.705105	0.547015	-1.28901	0.197396	0.914438
K05946	1802.01	0.380634	0.303299	1.25498	0.209486	0.914438
K06222	133.69	-1.02293	0.781463	-1.30899	0.190538	0.914438
K06282	63.033	1.40295	1.10506	1.26956	0.204241	0.914438
K06390	1057.22	0.288088	0.22068	1.30545	0.191739	0.914438
K06391	537.754	0.44704	0.341237	1.31006	0.190176	0.914438
K06881	3566.1	0.202463	0.158747	1.27539	0.202172	0.914438
K06911	1096.91	-0.612166	0.488763	-1.25248	0.210394	0.914438
K06968	47.1035	-1.48052	1.15869	-1.27775	0.201336	0.914438
K07051	23.5171	2.54185	2.0207	1.25791	0.208426	0.914438
K07053	2643.24	-0.286142	0.220395	-1.29832	0.194179	0.914438
K07058	1257.75	0.235479	0.179012	1.31543	0.188364	0.914438
K07139	1300.57	-0.414673	0.317773	-1.30493	0.191916	0.914438
K07151	19.6579	-1.38401	1.09105	-1.26851	0.204617	0.914438
K07278	186.147	-0.90945	0.713516	-1.2746	0.202449	0.914438
K07316	1322.78	-0.400627	0.31775	-1.26082	0.207372	0.914438
K07455	417.082	0.530172	0.423733	1.25119	0.210864	0.914438
K07467	334.153	-0.6236	0.492685	-1.26572	0.205614	0.914438
K07670	718.076	0.473267	0.374779	1.26279	0.206665	0.914438
K07717	20.5862	-1.61291	1.26982	-1.27019	0.204017	0.914438
K09764	23.464	-1.43429	1.13534	-1.2633	0.20648	0.914438
K09968	19.2302	1.39781	1.07222	1.30367	0.192347	0.914438
K10543	179.135	1.18483	0.902238	1.31321	0.189113	0.914438
K10820	122.01	1.60017	1.2219	1.30958	0.190338	0.914438
K12141	20.4205	-1.99942	1.58509	-1.26139	0.207168	0.914438
K13954	356.66	0.539998	0.422112	1.27928	0.200799	0.914438
K14652	254.43	-0.709244	0.558417	-1.2701	0.20405	0.914438
K05773	101.548	-0.751053	0.601788	-1.24804	0.212018	0.917853
K07121	105.081	-0.845415	0.677737	-1.24741	0.212248	0.917853
K02427	49.1318	-0.967025	0.775791	-1.2465	0.21258	0.918001
K00690	534.187	0.696778	0.559704	1.2449	0.213167	0.918458
K01750	214.27	-0.662477	0.532285	-1.24459	0.213283	0.918458
K02558	287.756	0.524642	0.423354	1.23925	0.215252	0.921783
K03082	535.681	0.403302	0.325438	1.23926	0.21525	0.921783
K03306	317.349	0.824323	0.664588	1.24035	0.214846	0.921783
K05936	580.594	-0.338771	0.27327	-1.23969	0.215089	0.921783
K00705	3389.1	0.291445	0.236044	1.23471	0.216938	0.923921
K03768	1283.46	-0.304342	0.246496	-1.23467	0.216952	0.923921
K09163	38.3814	1.02067	0.826347	1.23516	0.216772	0.923921
K11961	59.1069	0.917583	0.742195	1.23631	0.216344	0.923921
K00689	430.447	0.945532	0.768114	1.23098	0.218331	0.925952
K01847	270.521	0.930218	0.755668	1.23099	0.218327	0.925952
K03783	1488.43	0.243004	0.197238	1.23203	0.217938	0.925952
K00375	1309.73	0.334498	0.272778	1.22627	0.220099	0.926588
K00973	1953.08	0.219072	0.178895	1.22458	0.220732	0.926588
K01810	1522.41	0.242205	0.197981	1.22337	0.221189	0.926588
K03098	2558.62	-0.280624	0.228248	-1.22947	0.218895	0.926588
K03476	962.247	0.541614	0.442017	1.22532	0.220453	0.926588
K03841	60.3967	-1.17222	0.953892	-1.22889	0.219115	0.926588
K09797	124.468	-0.723744	0.5914	-1.22378	0.221035	0.926588
K09858	34.9474	-0.959099	0.782453	-1.22576	0.220289	0.926588
K12996	100.858	-0.807856	0.658526	-1.22676	0.219911	0.926588
K12506	214.462	0.688962	0.564132	1.22128	0.221981	0.92864
K00266	3472.53	0.203202	0.166965	1.21703	0.223592	0.929224
K00627	250.321	0.72191	0.593085	1.21721	0.223524	0.929224
K01818	1018.32	-0.415527	0.341308	-1.21746	0.223431	0.929224
K07042	844.987	0.265134	0.21787	1.21693	0.223629	0.929224
K07089	3048.39	0.281615	0.231239	1.21785	0.22328	0.929224
K00158	163.294	0.716966	0.591816	1.21147	0.225716	0.931404
K00625	1698.98	0.231656	0.190998	1.21287	0.22518	0.931404
K01213	209.42	0.621228	0.513141	1.21064	0.226034	0.931404
K01496	162.157	-0.614069	0.506696	-1.21191	0.225547	0.931404
K02566	633.919	0.404175	0.333637	1.21142	0.225734	0.931404
K03495	3539.11	-0.273669	0.225588	-1.21314	0.225078	0.931404
K04754	33.2262	-1.18886	0.983089	-1.20931	0.226543	0.931404
K10112	1545.42	0.389881	0.322421	1.20923	0.226574	0.931404
K00853	1300.8	0.329917	0.274233	1.20306	0.228955	0.932781
K01531	75.0984	-0.899562	0.74765	-1.20319	0.228904	0.932781
K01995	1283.19	0.282136	0.234183	1.20477	0.228292	0.932781
K02574	1048.24	0.282301	0.234691	1.20286	0.22903	0.932781
K06156	291.463	-0.736499	0.612164	-1.20311	0.228935	0.932781
K08998	364.074	0.410886	0.340882	1.20536	0.228064	0.932781
K13010	855.297	0.583793	0.485068	1.20353	0.228772	0.932781
K02071	1006.92	0.248945	0.207162	1.20169	0.229482	0.933389
K07063	83.1578	-0.889037	0.740484	-1.20062	0.2299	0.933856
K02000	22.91	1.16006	0.970107	1.1958	0.231773	0.938984
K13634	303.011	0.626942	0.524189	1.19602	0.231688	0.938984
K00574	123.18	-0.821547	0.689458	-1.19158	0.233425	0.940024
K00769	18.9762	-1.54396	1.29461	-1.19261	0.233022	0.940024
K01212	86.1178	-0.691214	0.579208	-1.19338	0.232721	0.940024
K07484	9786.7	-0.33526	0.280919	-1.19344	0.232697	0.940024
K09889	47.3387	-1.11141	0.932982	-1.19125	0.233556	0.940024
K00380	191.852	0.600765	0.505207	1.18915	0.234382	0.941656
K07442	64.12	-0.828302	0.696836	-1.18866	0.234573	0.941656
K02009	42.8057	0.977565	0.825396	1.18436	0.236271	0.94317
K03560	27.9851	-1.29617	1.09484	-1.18389	0.236456	0.94317
K05896	1137.83	0.26031	0.219897	1.18378	0.236499	0.94317
K11534	29.1529	-1.20887	1.0195	-1.18575	0.235722	0.94317
K11928	1356.03	0.327696	0.276388	1.18564	0.235766	0.94317
K13694	974.427	0.599962	0.50713	1.18305	0.236788	0.94317
K02033	2167.81	0.203985	0.172861	1.18005	0.23798	0.945153
K03449	50.133	1.40705	1.19528	1.17717	0.239128	0.945153
K05570	323.376	0.634156	0.53698	1.18097	0.237616	0.945153
K07282	2180.71	0.319536	0.271221	1.17814	0.238742	0.945153
K07692	635.575	0.58221	0.494332	1.17777	0.238888	0.945153
K07696	69.0822	-0.74175	0.628983	-1.17928	0.238285	0.945153
K00094	123.092	-0.536423	0.457303	-1.17302	0.24079	0.945937
K01809	3024.54	0.401182	0.342021	1.17298	0.240805	0.945937
K01933	1863.45	0.237554	0.202166	1.17504	0.239977	0.945937
K03823	794.135	0.321037	0.274066	1.17139	0.241443	0.945937
K07584	554.604	0.313775	0.267524	1.17289	0.240841	0.945937
K09925	22.6528	-1.52894	1.30432	-1.17222	0.241111	0.945937
K12990	70.776	-1.10051	0.939556	-1.1713	0.241477	0.945937
K00984	457.357	0.416882	0.356707	1.1687	0.242526	0.948843
K05567	254.359	0.738827	0.63321	1.1668	0.243292	0.949426
K07789	84.9007	-1.0257	0.878858	-1.16709	0.243175	0.949426
K00812	811.513	0.516315	0.443989	1.1629	0.24487	0.950761
K02838	1166.44	0.230031	0.197692	1.16359	0.244592	0.950761
K04496	93.1111	0.832867	0.716159	1.16296	0.244844	0.950761
K10036	52.1756	-1.03723	0.891196	-1.16386	0.24448	0.950761
K00694	935.19	0.49858	0.429706	1.16028	0.245935	0.951298
K01619	1112.61	0.332279	0.286021	1.16173	0.245346	0.951298
K05962	2214.6	-0.23819	0.205282	-1.1603	0.245925	0.951298
K00001	914.617	-0.265995	0.25316	-1.0507	0.293397	0.951312
K00002	185.165	-0.60835	0.584364	-1.04105	0.297854	0.951312
K00008	1749.54	0.32873	0.324268	1.01376	0.310698	0.951312
K00009	307.865	-0.370486	0.428888	-0.863829	0.387682	0.951312
K00011	85.787	-0.523731	0.591303	-0.885723	0.375767	0.951312
K00016	1079.17	-0.299768	0.274074	-1.09375	0.274065	0.951312
K00020	78.9421	-0.4541	0.539619	-0.841519	0.400057	0.951312
K00023	62.1967	-0.668758	0.738684	-0.905337	0.365287	0.951312
K00029	654.354	-0.371888	0.381535	-0.974714	0.329702	0.951312
K00032	283.777	0.36016	0.360014	1.0004	0.317115	0.951312
K00040	554.423	0.432536	0.420371	1.02894	0.303509	0.951312
K00042	491.99	0.560875	0.536121	1.04617	0.295482	0.951312
K00058	1927.1	0.380063	0.436516	0.870673	0.383933	0.951312
K00059	2928.03	0.174246	0.18937	0.920139	0.3575	0.951312
K00066	296.011	0.703656	0.742246	0.94801	0.343125	0.951312
K00068	112.367	-0.759344	0.665234	-1.14147	0.253675	0.951312
K00073	42.3204	-1.2889	1.19119	-1.08203	0.27924	0.951312
K00077	426.698	0.36133	0.409309	0.882779	0.377355	0.951312
K00087	686.269	0.53466	0.502868	1.06322	0.287682	0.951312
K00122	221.401	-0.447049	0.459661	-0.972563	0.33077	0.951312
K00128	1327.56	0.26526	0.26887	0.986573	0.323852	0.951312
K00135	184.399	0.648338	0.743069	0.872513	0.382928	0.951312
K00140	110.92	-0.619221	0.661772	-0.935703	0.349426	0.951312
K00226	37.9392	-0.987955	1.00999	-0.978186	0.327982	0.951312
K00240	98.7049	0.748932	0.826672	0.905959	0.364957	0.951312
K00254	50.5325	1.12105	1.04614	1.07161	0.283897	0.951312
K00259	100.463	-0.603503	0.577884	-1.04433	0.296331	0.951312
K00297	1741.27	0.224819	0.23841	0.942996	0.345683	0.951312
K00298	60.4621	-0.878243	0.894352	-0.981987	0.326106	0.951312
K00302	758.813	0.405883	0.420905	0.96431	0.334891	0.951312
K00331	79.8776	0.984572	0.954153	1.03188	0.302128	0.951312
K00339	58.9153	1.00512	1.04981	0.957433	0.338349	0.951312
K00340	104.138	0.527023	0.603154	0.873779	0.382239	0.951312
K00344	157.817	-0.554456	0.637339	-0.869955	0.384325	0.951312
K00346	309.983	0.631605	0.594189	1.06297	0.287796	0.951312
K00354	50.2792	-0.715445	0.684352	-1.04543	0.295822	0.951312
K00355	233.388	-0.427714	0.432262	-0.989478	0.322429	0.951312
K00428	186.206	1.05143	0.922252	1.14007	0.254259	0.951312
K00527	6748.2	0.259978	0.240613	1.08048	0.279927	0.951312
K00534	49.5118	-1.11431	0.970407	-1.1483	0.250846	0.951312
K00537	704.334	0.208755	0.244685	0.853156	0.393573	0.951312
K00547	209.092	0.48954	0.458286	1.0682	0.285432	0.951312
K00548	3600.91	0.187522	0.200503	0.935258	0.349656	0.951312
K00549	83.0501	0.798496	0.926198	0.862122	0.38862	0.951312
K00567	976.304	0.223401	0.250388	0.892219	0.372276	0.951312
K00573	40.8223	-1.28818	1.13922	-1.13075	0.258159	0.951312
K00599	1248.37	-0.272519	0.28786	-0.946708	0.343787	0.951312
K00602	1336.7	0.35496	0.353373	1.00449	0.315142	0.951312
K00604	1949.76	0.238483	0.225319	1.05843	0.289861	0.951312
K00612	81.9581	0.633721	0.638089	0.993155	0.320634	0.951312
K00620	976.793	-0.260166	0.303986	-0.855851	0.39208	0.951312
K00626	798.362	-0.342168	0.396239	-0.863539	0.387841	0.951312
K00632	410.455	0.436651	0.514278	0.849056	0.39585	0.951312
K00634	811.547	0.270954	0.323295	0.8381	0.401974	0.951312
K00641	52.6643	0.85337	0.929338	0.918256	0.358485	0.951312
K00648	1291.33	0.294744	0.333905	0.882717	0.377389	0.951312
K00701	305.3	-0.753451	0.791242	-0.952239	0.340976	0.951312
K00793	307.746	-0.512911	0.446136	-1.14968	0.250277	0.951312
K00823	954.358	0.342867	0.392471	0.873612	0.38233	0.951312
K00831	1808.62	0.159635	0.172793	0.92385	0.355565	0.951312
K00833	489.162	0.495798	0.467501	1.06053	0.288905	0.951312
K00841	1184.06	0.46697	0.488516	0.955894	0.339126	0.951312
K00851	686.081	0.346917	0.338496	1.02488	0.305422	0.951312
K00857	284.27	0.461577	0.47517	0.971393	0.331353	0.951312
K00897	306.567	0.51055	0.446144	1.14436	0.252474	0.951312
K00918	44.5076	-0.770179	0.797497	-0.965745	0.334172	0.951312
K00926	1347.83	0.321545	0.320609	1.00292	0.3159	0.951312
K00928	1028.89	-0.316528	0.291093	-1.08738	0.276871	0.951312
K00962	3575.05	0.167274	0.18034	0.927546	0.353643	0.951312
K00968	304.216	0.535588	0.531254	1.00816	0.313379	0.951312
K00969	1974.5	0.151687	0.181257	0.83686	0.402671	0.951312
K00972	191.181	0.735903	0.811401	0.906953	0.364432	0.951312
K00979	212.482	0.708413	0.625886	1.13186	0.257695	0.951312
K00981	1389.12	0.200828	0.195152	1.02908	0.30344	0.951312
K00983	415.41	-0.467434	0.515124	-0.907422	0.364184	0.951312
K00992	882.425	0.471328	0.476023	0.990137	0.322107	0.951312
K00995	1061.2	-0.327494	0.29656	-1.10431	0.269459	0.951312
K01006	3770.74	0.19222	0.169762	1.13229	0.257514	0.951312
K01008	252.19	-0.499307	0.457499	-1.09138	0.275104	0.951312
K01060	74.3335	0.68164	0.794878	0.85754	0.391147	0.951312
K01062	360.978	0.498462	0.578021	0.86236	0.38849	0.951312
K01066	667.726	-0.273735	0.273908	-0.999371	0.317615	0.951312
K01067	202.527	0.405622	0.393759	1.03013	0.30295	0.951312
K01069	1625.08	0.232255	0.218648	1.06223	0.28813	0.951312
K01078	72.8777	1.3278	1.2793	1.03791	0.29931	0.951312
K01081	836.138	0.503335	0.494952	1.01694	0.309183	0.951312
K01096	67.6806	-1.01353	0.926908	-1.09345	0.274197	0.951312
K01132	189.649	1.03932	0.930135	1.11738	0.263831	0.951312
K01142	1296.08	0.200806	0.234548	0.85614	0.39192	0.951312
K01153	9281.09	-0.209511	0.21225	-0.987095	0.323596	0.951312
K01173	1383.07	0.28739	0.320343	0.897131	0.369649	0.951312
K01181	3579.78	-0.191011	0.196474	-0.972196	0.330953	0.951312
K01192	2239.97	0.314367	0.303645	1.03531	0.300523	0.951312
K01194	177.331	0.924183	0.894963	1.03265	0.301768	0.951312
K01210	605.877	0.807786	0.760717	1.06187	0.288293	0.951312
K01215	1104.26	0.507005	0.502282	1.0094	0.312781	0.951312
K01241	85.9535	-0.651772	0.751715	-0.867046	0.385917	0.951312
K01243	731.228	-0.317614	0.313309	-1.01374	0.310706	0.951312
K01251	1259.47	0.373984	0.341191	1.09611	0.273029	0.951312
K01286	4539.26	0.275431	0.242333	1.13658	0.255712	0.951312
K01295	110.592	-0.489368	0.508782	-0.961841	0.336129	0.951312
K01322	1248.17	-0.323117	0.314866	-1.0262	0.304796	0.951312
K01358	5066.07	0.202214	0.193055	1.04744	0.294896	0.951312
K01409	3550.56	0.179826	0.173898	1.03409	0.301094	0.951312
K01419	46.2886	-0.958508	0.859923	-1.11464	0.265003	0.951312
K01424	1071.98	-0.249165	0.263771	-0.944628	0.344849	0.951312
K01430	21.0525	-0.965078	1.03351	-0.933784	0.350415	0.951312
K01442	1608.68	0.195358	0.20902	0.934638	0.349975	0.951312
K01446	42.323	-0.683395	0.742823	-0.919997	0.357574	0.951312
K01462	1291.78	0.20144	0.206327	0.976315	0.328908	0.951312
K01467	184.665	-0.607523	0.703148	-0.864004	0.387586	0.951312
K01515	1749.05	0.21319	0.239887	0.888712	0.374158	0.951312
K01520	1204.81	-0.176431	0.197052	-0.895352	0.370599	0.951312
K01580	65.9342	-0.59647	0.712701	-0.836914	0.402641	0.951312
K01585	651.279	0.318727	0.33604	0.94848	0.342885	0.951312
K01626	1025.79	0.318635	0.361825	0.880632	0.378517	0.951312
K01628	1255.83	0.279745	0.252397	1.10835	0.26771	0.951312
K01631	72.6002	0.604321	0.655918	0.921336	0.356875	0.951312
K01652	4746.57	0.211941	0.240975	0.879515	0.379122	0.951312
K01657	765.148	0.571038	0.506786	1.12678	0.259834	0.951312
K01686	948.3	-0.242688	0.241905	-1.00323	0.315748	0.951312
K01703	686.104	0.307259	0.268319	1.14512	0.252158	0.951312
K01704	595.976	0.236421	0.265544	0.890329	0.373289	0.951312
K01706	25.0151	-1.0947	0.985661	-1.11063	0.26673	0.951312
K01708	71.6403	-0.696681	0.704954	-0.988264	0.323023	0.951312
K01714	2170.79	0.201474	0.186633	1.07952	0.280357	0.951312
K01745	693.327	0.416822	0.495064	0.841956	0.399813	0.951312
K01761	518.736	-0.322503	0.301917	-1.06818	0.285437	0.951312
K01777	28.7132	-0.897932	0.892635	-1.00593	0.314447	0.951312
K01786	370.557	-0.327947	0.379897	-0.863253	0.387999	0.951312
K01790	1120.44	0.289235	0.283136	1.02154	0.306997	0.951312
K01791	736.158	0.342088	0.369407	0.926045	0.354422	0.951312
K01805	141.545	-0.960105	0.906498	-1.05914	0.289538	0.951312
K01819	118.272	-0.814497	0.725327	-1.12294	0.261464	0.951312
K01834	532.72	0.526358	0.471276	1.11688	0.264047	0.951312
K01866	2178.64	0.209416	0.187799	1.1151	0.264806	0.951312
K01868	4196.12	0.185263	0.216943	0.853972	0.39312	0.951312
K01875	1707.25	0.20314	0.199681	1.01732	0.309	0.951312
K01878	80.0387	-0.786173	0.803798	-0.978072	0.328039	0.951312
K01879	190.432	-0.714917	0.633827	-1.12794	0.259346	0.951312
K01890	3732.11	0.153538	0.167858	0.91469	0.360355	0.951312
K01919	450.297	0.605577	0.639454	0.947022	0.343628	0.951312
K01945	1140.2	0.183808	0.194557	0.944754	0.344784	0.951312
K01972	5822.12	-0.157621	0.180792	-0.871835	0.383299	0.951312
K01975	62.3767	-0.804908	0.775716	-1.03763	0.299442	0.951312
K01998	1170.2	0.180029	0.197087	0.91345	0.361006	0.951312
K02001	24.4208	-1.17502	1.0303	-1.14047	0.254091	0.951312
K02008	610.45	0.272417	0.306991	0.887378	0.374876	0.951312
K02026	7292.47	0.156695	0.187242	0.836855	0.402674	0.951312
K02027	18068.7	0.272244	0.290032	0.93867	0.3479	0.951312
K02028	2551.03	0.187037	0.202935	0.921661	0.356706	0.951312
K02030	9662.62	0.22834	0.268958	0.848982	0.395892	0.951312
K02037	1274.91	0.257113	0.235702	1.09084	0.275344	0.951312
K02039	1175.45	0.17939	0.196808	0.911494	0.362035	0.951312
K02040	1654.12	0.223005	0.19641	1.13541	0.256204	0.951312
K02042	137.52	0.580756	0.685224	0.847542	0.396693	0.951312
K02045	360.556	-0.464152	0.534137	-0.868975	0.384861	0.951312
K02082	78.4948	-0.770344	0.758791	-1.01523	0.309998	0.951312
K02086	421.292	0.600849	0.646592	0.929255	0.352757	0.951312
K02182	43.5816	-0.952497	0.952891	-0.999587	0.31751	0.951312
K02189	394.962	0.443167	0.487091	0.909824	0.362915	0.951312
K02194	33.8519	-0.909137	0.952847	-0.954127	0.340019	0.951312
K02197	18.1118	-1.33451	1.41866	-0.940685	0.346866	0.951312
K02199	1243.73	0.324244	0.307073	1.05592	0.291006	0.951312
K02221	36.5346	-0.940741	0.894162	-1.05209	0.292757	0.951312
K02224	1005.5	-0.39769	0.352735	-1.12745	0.259554	0.951312
K02231	739.136	-0.304895	0.290695	-1.04885	0.294248	0.951312
K02233	532.486	-0.334922	0.326805	-1.02484	0.305441	0.951312
K02240	49.796	-0.747146	0.832322	-0.897665	0.369364	0.951312
K02244	218.419	0.658804	0.701698	0.93887	0.347797	0.951312
K02283	763.399	-0.353541	0.409508	-0.863331	0.387956	0.951312
K02379	54.3649	-1.03397	1.07556	-0.961329	0.336387	0.951312
K02386	36.5373	-1.16628	1.00978	-1.15498	0.248097	0.951312
K02392	1912.29	0.20911	0.248024	0.843103	0.399171	0.951312
K02394	23.8239	-1.32255	1.47294	-0.897894	0.369242	0.951312
K02397	2574.94	0.289833	0.30488	0.950648	0.341783	0.951312
K02398	238.618	0.437859	0.443606	0.987044	0.323621	0.951312
K02404	680.053	0.427135	0.443945	0.962134	0.335982	0.951312
K02410	1373.81	0.179664	0.208278	0.862616	0.388349	0.951312
K02413	647.572	-0.228551	0.242185	-0.943707	0.34532	0.951312
K02416	1141.07	-0.29535	0.267339	-1.10478	0.269256	0.951312
K02418	488.015	0.255496	0.265628	0.961857	0.336121	0.951312
K02428	1312.23	0.149971	0.176092	0.851661	0.394402	0.951312
K02439	65.6136	-0.81867	0.7843	-1.04382	0.296567	0.951312
K02453	61.3132	-1.0965	0.964249	-1.13716	0.255473	0.951312
K02454	804.54	0.4151	0.41553	0.998967	0.317811	0.951312
K02478	1294.32	0.479167	0.454903	1.05334	0.292186	0.951312
K02485	29.6047	-1.03757	0.983531	-1.05495	0.29145	0.951312
K02488	2302	0.520598	0.498687	1.04394	0.296514	0.951312
K02493	1439.08	0.201929	0.197193	1.02402	0.305827	0.951312
K02508	89.4681	-0.708696	0.6655	-1.06491	0.286918	0.951312
K02510	299.536	0.640159	0.728707	0.878486	0.37968	0.951312
K02526	98.6396	-0.576889	0.626289	-0.921123	0.356986	0.951312
K02535	44.9471	-0.945338	0.948932	-0.996212	0.319147	0.951312
K02575	52.0413	0.734454	0.699878	1.0494	0.293992	0.951312
K02586	16.9252	-1.51909	1.38504	-1.09678	0.272736	0.951312
K02587	42.0111	-1.06937	1.11996	-0.954824	0.339667	0.951312
K02612	34.9083	1.66542	1.45977	1.14088	0.253919	0.951312
K02636	124.359	-0.757739	0.681317	-1.11217	0.266066	0.951312
K02650	112.736	1.15391	1.03023	1.12005	0.262691	0.951312
K02652	1188.77	0.304914	0.333294	0.914849	0.360271	0.951312
K02667	136.179	-0.546258	0.490401	-1.1139	0.265322	0.951312
K02669	631.795	0.390202	0.388158	1.00527	0.314768	0.951312
K02770	18.5866	-0.961298	1.14924	-0.836464	0.402894	0.951312
K02784	164.767	0.393211	0.37802	1.04019	0.298253	0.951312
K02793	188.867	-0.428392	0.503482	-0.850857	0.394849	0.951312
K02799	92.7675	-0.643369	0.67831	-0.948489	0.342881	0.951312
K02810	20.3614	-0.937385	1.11374	-0.841656	0.399981	0.951312
K02856	25.5992	-1.16788	1.3812	-0.845558	0.3978	0.951312
K02878	950.349	0.187781	0.191995	0.978051	0.328049	0.951312
K02950	821.861	0.190007	0.219308	0.866394	0.386274	0.951312
K02956	551.73	0.211626	0.24436	0.86604	0.386468	0.951312
K02990	785.098	0.186543	0.195124	0.956024	0.33906	0.951312
K03043	6539.71	0.179312	0.167782	1.06872	0.285194	0.951312
K03060	380.732	0.238303	0.265852	0.896376	0.370052	0.951312
K03079	285.782	0.552888	0.656934	0.841619	0.400001	0.951312
K03090	26.6284	-0.825229	0.799251	-1.0325	0.301836	0.951312
K03101	1545.9	0.25112	0.226953	1.10649	0.268516	0.951312
K03187	28.7269	-1.13631	1.06789	-1.06407	0.287299	0.951312
K03188	49.4642	-0.944742	0.944575	-1.00018	0.317225	0.951312
K03189	71.8059	-0.697705	0.666198	-1.04729	0.294964	0.951312
K03190	47.8757	-0.925221	0.920138	-1.00552	0.314645	0.951312
K03196	33.016	-0.661861	0.78678	-0.841228	0.40022	0.951312
K03205	14853.9	-0.232294	0.230617	-1.00727	0.313803	0.951312
K03217	3291.02	0.160119	0.1767	0.90616	0.364851	0.951312
K03224	620.404	0.502115	0.53553	0.937603	0.348449	0.951312
K03230	191.162	-0.48275	0.498681	-0.968055	0.333017	0.951312
K03270	226.057	-0.456751	0.495046	-0.922645	0.356192	0.951312
K03284	1236.78	-0.308248	0.270782	-1.13836	0.254971	0.951312
K03292	4966.46	-0.329352	0.295745	-1.11364	0.265436	0.951312
K03303	226.939	-0.43805	0.491375	-0.891477	0.372673	0.951312
K03311	387.019	0.485123	0.571691	0.848575	0.396118	0.951312
K03322	134.172	-0.558857	0.647672	-0.862871	0.388208	0.951312
K03325	101.546	-0.739128	0.658557	-1.12235	0.261716	0.951312
K03326	80.5395	-0.822274	0.952654	-0.863141	0.38806	0.951312
K03328	1686.38	0.214397	0.191405	1.12012	0.262662	0.951312
K03404	70.378	-0.960034	0.865729	-1.10893	0.26746	0.951312
K03405	127.307	-0.384734	0.456205	-0.843337	0.39904	0.951312
K03408	1468.21	0.277056	0.315006	0.879524	0.379117	0.951312
K03412	1147.62	0.288481	0.324151	0.889956	0.373489	0.951312
K03413	2318.81	0.27777	0.259828	1.06905	0.285045	0.951312
K03426	963.451	0.400413	0.372122	1.07603	0.281916	0.951312
K03427	11882.1	-0.254618	0.230586	-1.10422	0.269497	0.951312
K03430	217.634	-0.337786	0.379712	-0.889584	0.373689	0.951312
K03442	1565.93	0.167665	0.200386	0.83671	0.402755	0.951312
K03446	114.604	-0.69283	0.749568	-0.924306	0.355327	0.951312
K03465	717.657	-0.320772	0.347621	-0.922763	0.356131	0.951312
K03469	1499.09	0.206864	0.204556	1.01128	0.311882	0.951312
K03474	112.765	0.700965	0.833012	0.841482	0.400078	0.951312
K03490	44.6241	-0.670082	0.698582	-0.959202	0.337457	0.951312
K03496	8059.49	-0.191183	0.182305	-1.0487	0.294318	0.951312
K03521	1132.56	0.193712	0.213626	0.906781	0.364522	0.951312
K03545	3230.73	-0.217583	0.247259	-0.87998	0.37887	0.951312
K03547	1918.52	0.164038	0.186461	0.879746	0.378997	0.951312
K03555	6353.33	0.150353	0.156053	0.963474	0.33531	0.951312
K03561	240.333	0.676491	0.72282	0.935905	0.349322	0.951312
K03590	2149.43	0.280345	0.244216	1.14794	0.250994	0.951312
K03592	278.21	-0.459049	0.541897	-0.847116	0.396931	0.951312
K03594	262.975	0.542122	0.612894	0.884528	0.376411	0.951312
K03605	547.748	-0.317504	0.285479	-1.11218	0.266062	0.951312
K03612	1102.26	-0.255045	0.236669	-1.07765	0.281192	0.951312
K03613	1309.54	0.175762	0.207824	0.845726	0.397705	0.951312
K03614	1527.82	0.162065	0.192382	0.842413	0.399557	0.951312
K03629	1840.35	0.189469	0.206498	0.917534	0.358863	0.951312
K03631	2760.22	0.185036	0.172342	1.07366	0.282976	0.951312
K03693	117.882	0.56754	0.546921	1.0377	0.29941	0.951312
K03694	550.739	-0.26703	0.313561	-0.851605	0.394433	0.951312
K03719	511.074	-0.343411	0.340235	-1.00934	0.312814	0.951312
K03721	261.733	0.638027	0.641488	0.994605	0.319928	0.951312
K03742	689.569	-0.217165	0.252472	-0.860154	0.389704	0.951312
K03743	451.025	-0.28146	0.290106	-0.970197	0.331948	0.951312
K03769	521.105	0.414133	0.45317	0.913857	0.360792	0.951312
K03771	1532.44	0.209275	0.234868	0.891034	0.372911	0.951312
K03777	137.007	-0.962894	1.12739	-0.854092	0.393054	0.951312
K03778	1485.87	0.497859	0.458726	1.08531	0.277785	0.951312
K03787	128.296	-0.717122	0.621538	-1.15379	0.248588	0.951312
K03789	1246.11	0.214879	0.239751	0.896259	0.370114	0.951312
K03799	161.859	-0.771474	0.675683	-1.14177	0.25355	0.951312
K03803	132.184	0.70563	0.638049	1.10592	0.268762	0.951312
K03831	170.298	-0.389906	0.417316	-0.934319	0.350139	0.951312
K03924	1873.26	0.288931	0.249603	1.15756	0.247042	0.951312
K03926	30.0974	-0.852291	0.886739	-0.961152	0.336476	0.951312
K03931	884.644	0.452798	0.48197	0.939472	0.347488	0.951312
K03975	142.746	-0.494688	0.507283	-0.975172	0.329475	0.951312
K03976	1236.82	0.190595	0.202545	0.941001	0.346704	0.951312
K04024	66.6099	-0.809616	0.787353	-1.02828	0.30382	0.951312
K04027	379.656	-0.352521	0.419579	-0.840178	0.400808	0.951312
K04028	97.5603	0.520579	0.46143	1.12819	0.25924	0.951312
K04034	853.865	0.342603	0.398271	0.860227	0.389664	0.951312
K04063	54.594	-1.02186	0.997691	-1.02423	0.305728	0.951312
K04066	3306.93	0.151408	0.148436	1.02002	0.30772	0.951312
K04077	3029.88	0.18037	0.188392	0.957418	0.338356	0.951312
K04078	654.498	0.243317	0.210066	1.15829	0.246745	0.951312
K04083	1389.92	0.182918	0.217546	0.840828	0.400444	0.951312
K04084	430.188	-0.444882	0.467972	-0.950659	0.341777	0.951312
K04085	795.536	-0.321186	0.378814	-0.847874	0.396508	0.951312
K04093	90.24	1.0453	1.05211	0.993528	0.320453	0.951312
K04095	1801.04	0.192108	0.180706	1.0631	0.287739	0.951312
K04486	2104.57	0.310584	0.284996	1.08978	0.275809	0.951312
K04564	294.453	0.586075	0.529425	1.107	0.268292	0.951312
K04651	335.643	-0.312716	0.283761	-1.10204	0.270445	0.951312
K04653	59.2494	-0.678861	0.776279	-0.874506	0.381843	0.951312
K04655	1021.87	-0.348337	0.350524	-0.99376	0.32034	0.951312
K04720	765.498	0.231458	0.253548	0.912879	0.361306	0.951312
K04755	41.8774	0.839219	0.863282	0.972125	0.330988	0.951312
K04757	371.84	0.544676	0.552639	0.985592	0.324334	0.951312
K04763	15944.3	-0.202156	0.210886	-0.958607	0.337757	0.951312
K04844	226.702	0.577347	0.645566	0.894326	0.371147	0.951312
K05311	17.0314	-1.21533	1.38853	-0.875267	0.381429	0.951312
K05343	938.976	0.373082	0.33193	1.12398	0.261023	0.951312
K05364	838.514	-0.446712	0.441794	-1.01113	0.311953	0.951312
K05366	3945.7	-0.156163	0.182096	-0.857584	0.391122	0.951312
K05540	1688.37	0.164796	0.170702	0.965403	0.334343	0.951312
K05786	129.851	-0.542456	0.486648	-1.11468	0.264988	0.951312
K05808	962.217	0.195223	0.199424	0.978935	0.327612	0.951312
K05878	402.483	-0.441856	0.455838	-0.969326	0.332382	0.951312
K05929	41.2508	0.797633	0.75546	1.05583	0.291048	0.951312
K05966	535.429	0.62132	0.575195	1.08019	0.280058	0.951312
K05989	2380.61	-0.336161	0.3468	-0.969322	0.332385	0.951312
K06012	1424.68	-0.227513	0.243463	-0.934489	0.350052	0.951312
K06015	415.799	-0.485605	0.431243	-1.12606	0.26014	0.951312
K06016	304.872	-0.449019	0.408664	-1.09875	0.271877	0.951312
K06034	130.571	0.635374	0.619241	1.02605	0.304866	0.951312
K06048	136.803	-0.647987	0.683108	-0.948587	0.342831	0.951312
K06079	32.8271	-1.16458	1.17576	-0.990487	0.321936	0.951312
K06191	39.4748	-1.04351	0.915595	-1.13971	0.254408	0.951312
K06218	321.443	-0.367648	0.333928	-1.10098	0.270906	0.951312
K06228	69.825	0.860539	0.88425	0.973186	0.330461	0.951312
K06374	805.582	0.273947	0.248982	1.10027	0.271214	0.951312
K06378	784.235	0.3077	0.301647	1.02007	0.307697	0.951312
K06387	483.199	-0.325681	0.362383	-0.89872	0.368802	0.951312
K06400	47943.5	-0.20337	0.215662	-0.943002	0.34568	0.951312
K06411	532.943	-0.271912	0.320224	-0.849129	0.395809	0.951312
K06438	1613.96	0.255851	0.231925	1.10316	0.269956	0.951312
K06606	109.712	-0.512987	0.523105	-0.980659	0.326761	0.951312
K06714	573.336	0.542735	0.470581	1.15333	0.248775	0.951312
K06726	161.621	0.516831	0.539712	0.957604	0.338262	0.951312
K06867	312.039	0.71707	0.736387	0.973769	0.330171	0.951312
K06878	113.927	-0.55671	0.662477	-0.840346	0.400714	0.951312
K06885	860.211	-0.493588	0.527007	-0.936587	0.348971	0.951312
K06888	558.325	-0.530372	0.473568	-1.11995	0.262735	0.951312
K06890	431.025	0.382323	0.332886	1.14851	0.250757	0.951312
K06898	778.621	0.246986	0.250783	0.984859	0.324693	0.951312
K06904	455.014	-0.3747	0.423535	-0.884695	0.376321	0.951312
K06922	65.3846	0.533359	0.582823	0.91513	0.360123	0.951312
K06950	4337.35	0.267292	0.239712	1.11506	0.264827	0.951312
K06952	220.837	1.02481	0.911901	1.12382	0.261091	0.951312
K06956	151.135	-0.481696	0.556966	-0.864857	0.387117	0.951312
K06967	995.055	0.252536	0.255523	0.98831	0.323001	0.951312
K06995	19.4515	-1.08278	1.21224	-0.893208	0.371746	0.951312
K06998	655.242	0.354844	0.363898	0.975121	0.3295	0.951312
K07003	3832.33	0.202562	0.18783	1.07844	0.280839	0.951312
K07005	816.017	-0.283964	0.263986	-1.07568	0.282071	0.951312
K07010	755.517	0.248337	0.263943	0.940876	0.346768	0.951312
K07031	594.024	-0.429346	0.447862	-0.958657	0.337731	0.951312
K07035	943.314	0.287267	0.303564	0.946312	0.343989	0.951312
K07038	92.4356	-0.651688	0.733728	-0.888188	0.37444	0.951312
K07040	923.4	0.182657	0.201333	0.90724	0.36428	0.951312
K07046	24.9073	-1.37215	1.23156	-1.11416	0.265212	0.951312
K07047	1021.33	-0.295767	0.305318	-0.968717	0.332687	0.951312
K07056	1379.2	-0.176326	0.196832	-0.895818	0.37035	0.951312
K07059	153.66	-0.576354	0.597497	-0.964615	0.334738	0.951312
K07066	106.98	-0.567918	0.61688	-0.920629	0.357244	0.951312
K07067	21.7125	-1.21267	1.19525	-1.01457	0.31031	0.951312
K07071	37.7623	-1.09563	1.21823	-0.899361	0.36846	0.951312
K07078	43.8249	-0.833607	0.914434	-0.91161	0.361974	0.951312
K07095	1358.98	0.18659	0.200833	0.929077	0.352849	0.951312
K07098	2447.89	-0.191407	0.197244	-0.970409	0.331843	0.951312
K07105	441.087	-0.373022	0.351918	-1.05997	0.289159	0.951312
K07137	4027.99	0.183302	0.176627	1.03779	0.299367	0.951312
K07138	2408.6	0.156536	0.175931	0.889759	0.373595	0.951312
K07150	662.114	0.479296	0.416321	1.15127	0.249622	0.951312
K07154	1067.25	0.46461	0.447008	1.03938	0.298629	0.951312
K07172	214.637	0.280842	0.318691	0.881237	0.37819	0.951312
K07173	430.438	-0.327645	0.335332	-0.977076	0.328532	0.951312
K07175	186.136	-0.63896	0.581802	-1.09824	0.272099	0.951312
K07240	1749.98	0.181779	0.193622	0.938835	0.347815	0.951312
K07246	31.0668	-0.734469	0.826048	-0.889135	0.37393	0.951312
K07257	917.49	-0.517699	0.478909	-1.081	0.279698	0.951312
K07273	2868.35	0.351903	0.308964	1.13898	0.254713	0.951312
K07274	31.909	-1.4154	1.36809	-1.03459	0.300862	0.951312
K07307	51.2032	-0.719448	0.673089	-1.06888	0.285126	0.951312
K07313	637.798	0.322829	0.374668	0.861641	0.388885	0.951312
K07334	55.5655	-0.625449	0.622218	-1.00519	0.314805	0.951312
K07387	160.155	-0.750309	0.664069	-1.12986	0.258533	0.951312
K07402	397.304	0.506779	0.50751	0.99856	0.318008	0.951312
K07444	862.089	-0.28627	0.320157	-0.894154	0.371239	0.951312
K07451	1930.59	-0.451864	0.430575	-1.04944	0.293974	0.951312
K07461	327.003	-0.36139	0.406168	-0.889754	0.373598	0.951312
K07469	210.811	-0.528374	0.598552	-0.882754	0.377369	0.951312
K07473	2673.11	-0.217578	0.235972	-0.92205	0.356503	0.951312
K07480	172.87	-0.548945	0.486056	-1.12939	0.258735	0.951312
K07504	65.9639	-0.880991	0.789733	-1.11555	0.264613	0.951312
K07586	326.552	0.497019	0.542635	0.915936	0.3597	0.951312
K07638	40.4271	-0.758564	0.813805	-0.932121	0.351274	0.951312
K07644	993.559	0.418774	0.499847	0.837804	0.402141	0.951312
K07651	2386.36	-0.326688	0.312416	-1.04568	0.295707	0.951312
K07661	392.678	0.728913	0.743337	0.980595	0.326792	0.951312
K07665	839.188	0.359426	0.326407	1.10116	0.270827	0.951312
K07685	69.0973	-0.778981	0.734953	-1.05991	0.289187	0.951312
K07693	140.836	-0.546951	0.594687	-0.919728	0.357715	0.951312
K07699	2151.22	0.262372	0.285939	0.91758	0.358839	0.951312
K07705	3748.47	0.228605	0.248181	0.92112	0.356988	0.951312
K07707	1003.35	-0.268136	0.302289	-0.887018	0.375069	0.951312
K07718	11299.5	0.215204	0.226281	0.951044	0.341582	0.951312
K07735	63.1455	1.20076	1.04184	1.15254	0.249099	0.951312
K07749	263.541	0.560722	0.606784	0.924089	0.35544	0.951312
K07770	35.5194	-0.873539	0.973381	-0.897427	0.369491	0.951312
K07771	93.2603	0.6593	0.731204	0.901663	0.367236	0.951312
K07783	134.469	0.454805	0.500762	0.908227	0.363758	0.951312
K07807	229.078	-0.49792	0.46835	-1.06314	0.28772	0.951312
K08068	123.626	0.478641	0.538457	0.888912	0.374051	0.951312
K08153	379.902	0.53727	0.60684	0.885357	0.375964	0.951312
K08177	1450.05	0.320463	0.325416	0.984778	0.324733	0.951312
K08314	17.8211	-1.20279	1.17451	-1.02407	0.3058	0.951312
K08316	991.618	0.192666	0.197781	0.974141	0.329986	0.951312
K08483	3143.18	-0.305153	0.281938	-1.08234	0.2791	0.951312
K08680	369.877	0.445095	0.42127	1.05656	0.290714	0.951312
K08681	162.773	-0.479915	0.490852	-0.977718	0.328214	0.951312
K08956	29.7877	-1.08605	0.975661	-1.11315	0.265645	0.951312
K08974	1085.42	0.369692	0.396411	0.932597	0.351028	0.951312
K08999	79.3279	0.913716	0.952537	0.959245	0.337435	0.951312
K09007	165.044	0.611512	0.729426	0.838347	0.401836	0.951312
K09124	38.9389	-0.922775	0.802311	-1.15015	0.250084	0.951312
K09125	230.218	-0.572644	0.501413	-1.14206	0.253429	0.951312
K09157	1580.19	0.188704	0.198218	0.952003	0.341095	0.951312
K09158	35.6974	-0.920406	0.955795	-0.962974	0.33556	0.951312
K09181	74.9832	-0.852498	0.964154	-0.884193	0.376592	0.951312
K09458	294.376	-0.432887	0.444585	-0.973688	0.330212	0.951312
K09459	791.876	0.482972	0.422489	1.14316	0.252972	0.951312
K09474	309.914	0.78113	0.774251	1.00888	0.31303	0.951312
K09482	338.207	0.879055	0.935777	0.939385	0.347533	0.951312
K09680	119.93	0.692285	0.777995	0.889832	0.373556	0.951312
K09690	1146.9	-0.320912	0.324023	-0.990397	0.32198	0.951312
K09692	260.851	0.582042	0.597514	0.974105	0.330004	0.951312
K09696	241.308	-0.571076	0.52161	-1.09483	0.27359	0.951312
K09697	198.358	-0.614159	0.652785	-0.940829	0.346793	0.951312
K09740	84.177	0.633457	0.689516	0.918698	0.358254	0.951312
K09773	36.5121	-0.992841	1.13333	-0.876042	0.381007	0.951312
K09774	34.0551	-1.01322	1.11935	-0.905187	0.365366	0.951312
K09777	342.313	0.281468	0.306456	0.918461	0.358377	0.951312
K09806	93.7054	0.5331	0.6179	0.862762	0.388268	0.951312
K09808	194.734	0.671547	0.705584	0.951761	0.341218	0.951312
K09857	23.137	-1.41748	1.42512	-0.994636	0.319913	0.951312
K09944	89.7647	-0.660598	0.76589	-0.862524	0.388399	0.951312
K09975	85.353	0.643722	0.760153	0.846832	0.397089	0.951312
K10026	56.7356	-0.810109	0.929971	-0.871112	0.383693	0.951312
K10037	32.0345	-1.09698	1.05493	-1.03987	0.298402	0.951312
K10041	119.927	-0.682775	0.708843	-0.963225	0.335435	0.951312
K10118	5914.76	0.276335	0.265922	1.03916	0.298731	0.951312
K10188	886.437	0.505917	0.524012	0.965468	0.33431	0.951312
K10200	1456.4	0.282296	0.265252	1.06425	0.287214	0.951312
K10202	1255.84	0.194503	0.230853	0.842538	0.399487	0.951312
K10229	19.1442	-1.07533	1.19559	-0.899417	0.368431	0.951312
K10353	23.0638	-1.28418	1.20697	-1.06397	0.287341	0.951312
K10440	4526.34	0.290704	0.328242	0.885641	0.375811	0.951312
K10551	37.2228	-1.2764	1.29143	-0.988359	0.322977	0.951312
K10559	599.211	0.365973	0.370307	0.988296	0.323008	0.951312
K10670	684.326	-0.367607	0.418663	-0.878049	0.379917	0.951312
K10679	53.1142	1.02205	1.13577	0.899869	0.36819	0.951312
K10697	466.282	0.724915	0.763405	0.949581	0.342325	0.951312
K10711	91.5148	-0.607108	0.589842	-1.02927	0.303352	0.951312
K10796	34.1975	-0.822524	0.899816	-0.914102	0.360663	0.951312
K10829	663.749	-0.357776	0.418988	-0.853907	0.393157	0.951312
K10834	390.469	-0.48137	0.473374	-1.01689	0.309205	0.951312
K10907	718.629	0.340246	0.316569	1.07479	0.282467	0.951312
K10917	466.646	0.560055	0.602038	0.930265	0.352234	0.951312
K10941	70.7863	-0.694271	0.794997	-0.8733	0.3825	0.951312
K10977	230.616	0.806979	0.71783	1.12419	0.260932	0.951312
K10984	71.0165	-0.765555	0.69269	-1.10519	0.269076	0.951312
K11070	1614.63	-0.161011	0.191538	-0.840621	0.400561	0.951312
K11072	1093.97	-0.22544	0.198093	-1.13805	0.255098	0.951312
K11074	18.2966	1.06523	1.08051	0.985865	0.324199	0.951312
K11103	277.335	0.633385	0.562639	1.12574	0.260276	0.951312
K11145	710.464	0.196443	0.224644	0.874462	0.381867	0.951312
K11189	1015.65	0.26048	0.245956	1.05905	0.289577	0.951312
K11357	206.957	0.45778	0.424449	1.07853	0.280798	0.951312
K11384	73.7297	-0.791861	0.810834	-0.976601	0.328767	0.951312
K11527	3404.47	-0.315618	0.278812	-1.13201	0.257629	0.951312
K11631	79.2524	-0.511279	0.599445	-0.852922	0.393703	0.951312
K11744	362.377	0.379161	0.349118	1.08605	0.277455	0.951312
K11753	2138.83	0.282836	0.260124	1.08731	0.276899	0.951312
K11904	4041.86	0.330641	0.362422	0.91231	0.361606	0.951312
K11912	165.598	0.704912	0.716354	0.984027	0.325102	0.951312
K12256	530.08	0.452201	0.412137	1.09721	0.272549	0.951312
K12268	138.51	0.789444	0.880614	0.89647	0.370002	0.951312
K12573	1926.03	-0.237303	0.223226	-1.06306	0.287754	0.951312
K12700	37.5861	-0.648117	0.685448	-0.945538	0.344384	0.951312
K12943	883.621	-0.371692	0.333305	-1.11517	0.264777	0.951312
K12988	343.983	0.704355	0.796331	0.8845	0.376426	0.951312
K13004	98.6181	-0.542666	0.543516	-0.998436	0.318068	0.951312
K13041	25.2944	-1.46985	1.33046	-1.10477	0.269261	0.951312
K13252	22.6947	0.824891	0.983018	0.839142	0.40139	0.951312
K13542	1458.44	0.269628	0.287488	0.937875	0.348309	0.951312
K13566	51.0949	-0.792267	0.854076	-0.927631	0.353599	0.951312
K13581	1164.49	0.336648	0.348951	0.964744	0.334673	0.951312
K13590	1055.47	-0.343163	0.366036	-0.937512	0.348495	0.951312
K13653	4976.29	-0.198648	0.232039	-0.8561	0.391943	0.951312
K13770	897.095	-0.303715	0.346353	-0.876894	0.380544	0.951312
K13821	23.2867	-1.1629	1.07971	-1.07705	0.28146	0.951312
K13888	550.329	0.426058	0.379864	1.12161	0.262029	0.951312
K13894	116.932	0.826522	0.862842	0.957907	0.33811	0.951312
K13985	60.0572	-0.845528	0.929127	-0.910024	0.36281	0.951312
K14084	68.4408	-0.998208	1.01364	-0.984775	0.324735	0.951312
K14407	24.3621	-1.02088	1.21292	-0.84167	0.399973	0.951312
K14623	1090.79	-0.169118	0.195403	-0.86548	0.386775	0.951312
K15022	194.562	0.700871	0.690871	1.01447	0.310356	0.951312
K15024	536.49	-0.327863	0.303181	-1.08141	0.279516	0.951312
K10947	1918.17	0.189266	0.227388	0.832347	0.405213	0.956055
K00003	1298.64	0.163402	0.198244	0.824248	0.409798	0.956141
K00012	770.737	0.285864	0.367423	0.778022	0.436556	0.956141
K00031	1138.88	0.188244	0.275509	0.68326	0.494442	0.956141
K00033	175.936	-0.614177	0.922033	-0.666112	0.505339	0.956141
K00048	501.933	0.246267	0.318125	0.774122	0.438858	0.956141
K00054	86.9001	0.618972	0.89808	0.689217	0.490687	0.956141
K00057	1067.24	0.161397	0.227073	0.71077	0.477227	0.956141
K00078	163.236	-0.391692	0.528827	-0.740681	0.458887	0.956141
K00086	1147.77	0.232719	0.328749	0.707892	0.479012	0.956141
K00091	160.651	0.344977	0.423703	0.814195	0.415533	0.956141
K00099	1590.08	0.159068	0.191369	0.831214	0.405853	0.956141
K00145	1356.15	0.212211	0.293105	0.724011	0.469059	0.956141
K00171	106.006	-0.44139	0.564942	-0.7813	0.434626	0.956141
K00176	115.962	0.366729	0.524518	0.699173	0.484444	0.956141
K00219	749.104	-0.417439	0.510589	-0.817564	0.413606	0.956141
K00287	1290.7	0.156006	0.197591	0.789536	0.429799	0.956141
K00324	51.5186	-0.47656	0.746911	-0.638042	0.523446	0.956141
K00347	60.2793	-0.446384	0.694584	-0.642664	0.520442	0.956141
K00356	226.482	0.368289	0.505591	0.728432	0.466349	0.956141
K00525	916.809	-0.456989	0.628501	-0.727108	0.46716	0.956141
K00529	167.594	-0.401769	0.581247	-0.69122	0.489428	0.956141
K00600	1497.86	0.183716	0.255562	0.718868	0.472222	0.956141
K00603	133.83	0.345931	0.536554	0.644727	0.519104	0.956141
K00616	312.939	-0.31581	0.473987	-0.666284	0.50523	0.956141
K00652	552.132	0.287311	0.420114	0.683888	0.494046	0.956141
K00663	565.455	0.369303	0.455856	0.810131	0.417865	0.956141
K00666	859.041	0.19949	0.287296	0.69437	0.48745	0.956141
K00680	724.776	-0.252973	0.359989	-0.702726	0.482226	0.956141
K00693	31.4754	-0.993026	1.22263	-0.812201	0.416676	0.956141
K00757	1042.91	0.142331	0.202242	0.703769	0.481577	0.956141
K00760	1110.55	-0.131746	0.178884	-0.736486	0.461435	0.956141
K00784	2117.2	0.172659	0.220403	0.783381	0.433404	0.956141
K00796	823.069	0.235517	0.323103	0.728923	0.466049	0.956141
K00797	827.387	0.405743	0.519099	0.781628	0.434433	0.956141
K00803	178.725	-0.304002	0.411848	-0.738141	0.460429	0.956141
K00817	770.018	-0.229424	0.324099	-0.707883	0.479018	0.956141
K00821	489.719	-0.212746	0.314579	-0.676287	0.498858	0.956141
K00826	1446.28	0.161705	0.203289	0.795444	0.426356	0.956141
K00876	3036.21	0.133512	0.164491	0.81167	0.416981	0.956141
K00880	200.417	0.479025	0.673091	0.71168	0.476663	0.956141
K00882	1168.8	-0.194368	0.245006	-0.793317	0.427593	0.956141
K00891	1093.51	-0.203634	0.248936	-0.818018	0.413347	0.956141
K00936	557.229	0.263929	0.341782	0.772214	0.439987	0.956141
K00965	1977.68	0.176969	0.239466	0.739014	0.459899	0.956141
K01026	171.506	-0.451921	0.622313	-0.726196	0.467719	0.956141
K01095	40.8284	-0.687217	0.917915	-0.748672	0.454055	0.956141
K01113	958.478	0.243186	0.379232	0.641259	0.521354	0.956141
K01118	82.4033	0.485322	0.658427	0.737094	0.461065	0.956141
K01134	209.829	0.371326	0.5792	0.641101	0.521457	0.956141
K01137	141.822	0.584084	0.766631	0.761885	0.446129	0.956141
K01156	2326.45	-0.178586	0.279468	-0.639021	0.522809	0.956141
K01160	17.3511	1.06499	1.35392	0.786593	0.43152	0.956141
K01198	2717.84	0.151655	0.198552	0.763802	0.444985	0.956141
K01207	3198.52	0.196297	0.25074	0.782872	0.433702	0.956141
K01224	3073.72	-0.15391	0.206199	-0.746414	0.455418	0.956141
K01235	110.493	0.70112	0.856823	0.818278	0.413198	0.956141
K01256	229.185	-0.569761	0.796411	-0.71541	0.474356	0.956141
K01259	590.096	0.274376	0.425942	0.644161	0.519471	0.956141
K01261	78.0027	0.694796	0.899698	0.772255	0.439963	0.956141
K01277	193.756	-0.620946	0.903022	-0.687631	0.491685	0.956141
K01278	413.846	-0.550378	0.827361	-0.665221	0.505909	0.956141
K01281	81.7933	-0.504429	0.705176	-0.715323	0.474409	0.956141
K01299	346.095	-0.40573	0.540949	-0.750034	0.453234	0.956141
K01305	109.549	0.361645	0.552727	0.654292	0.512924	0.956141
K01361	6778.48	-0.121027	0.156706	-0.772314	0.439929	0.956141
K01408	262.321	0.455384	0.591481	0.769904	0.441357	0.956141
K01421	2414.52	0.265666	0.391101	0.679278	0.496962	0.956141
K01423	156.884	-0.483644	0.647386	-0.747071	0.455021	0.956141
K01426	1152.76	-0.205107	0.304338	-0.673945	0.500346	0.956141
K01429	20.8281	-0.915542	1.17154	-0.781485	0.434517	0.956141
K01448	8527.69	0.122147	0.179259	0.681397	0.495621	0.956141
K01465	1241.71	0.292427	0.352448	0.829701	0.406708	0.956141
K01466	122.637	-0.499886	0.618875	-0.807733	0.419244	0.956141
K01512	213.407	0.253959	0.39758	0.638763	0.522977	0.956141
K01534	3651.88	-0.153051	0.21239	-0.72061	0.471149	0.956141
K01557	17.4665	-1.07399	1.41872	-0.757011	0.449043	0.956141
K01581	233.285	-0.269602	0.422666	-0.637861	0.523564	0.956141
K01607	1519.09	0.177334	0.215438	0.823135	0.410431	0.956141
K01627	159.568	-0.337908	0.436526	-0.774085	0.43888	0.956141
K01647	1591.55	-0.224732	0.299048	-0.751493	0.452356	0.956141
K01661	83.2675	0.802326	0.996507	0.805139	0.42074	0.956141
K01692	32.2991	-0.695876	1.0488	-0.663499	0.507011	0.956141
K01709	585.015	0.246255	0.361977	0.680305	0.496311	0.956141
K01712	451.717	0.308068	0.429224	0.717732	0.472922	0.956141
K01715	1056.35	0.173266	0.234233	0.739717	0.459472	0.956141
K01719	89.7218	-0.65845	0.841909	-0.782091	0.434161	0.956141
K01744	860.133	0.331848	0.43711	0.759185	0.447742	0.956141
K01754	753.525	-0.20987	0.286078	-0.733612	0.463186	0.956141
K01778	1553.06	-0.124638	0.194418	-0.641082	0.52147	0.956141
K01783	2017.74	0.163063	0.201539	0.809088	0.418464	0.956141
K01784	3727.26	0.177808	0.214974	0.827118	0.40817	0.956141
K01799	27.886	-1.00193	1.36672	-0.733094	0.463501	0.956141
K01815	610.029	0.344093	0.436554	0.788203	0.430578	0.956141
K01848	19.1202	-0.98721	1.44993	-0.680869	0.495954	0.956141
K01850	64.2112	-0.550632	0.855377	-0.64373	0.51975	0.956141
K01854	2782.17	0.201281	0.287045	0.701215	0.483169	0.956141
K01872	4692.43	0.106244	0.150734	0.704843	0.480908	0.956141
K01873	4304.43	0.105768	0.165256	0.640027	0.522155	0.956141
K01876	5096.35	0.143786	0.194133	0.740659	0.4589	0.956141
K01892	2361.4	0.136527	0.207162	0.659038	0.509872	0.956141
K01897	1977.11	0.15577	0.194588	0.800513	0.423413	0.956141
K01915	5118.86	-0.134012	0.182786	-0.733165	0.463458	0.956141
K01924	2860.2	-0.154151	0.221421	-0.696191	0.486309	0.956141
K01937	3020.49	0.118745	0.173774	0.683331	0.494398	0.956141
K01948	161.643	0.50157	0.628044	0.798623	0.424509	0.956141
K01960	366.653	0.319546	0.46338	0.689598	0.490447	0.956141
K01963	901.285	0.293935	0.361875	0.812255	0.416645	0.956141
K01989	1889.69	0.152113	0.231531	0.65699	0.511188	0.956141
K02006	925.998	-0.188208	0.29339	-0.641492	0.521203	0.956141
K02012	716.796	0.414221	0.62089	0.667141	0.504682	0.956141
K02017	111.618	0.449267	0.676747	0.663863	0.506778	0.956141
K02022	1500.71	0.291447	0.407974	0.714376	0.474995	0.956141
K02054	96.8021	-0.329663	0.498777	-0.660942	0.508649	0.956141
K02075	124.143	0.399136	0.605412	0.65928	0.509716	0.956141
K02080	27.6133	-0.695178	0.867815	-0.801067	0.423093	0.956141
K02110	386.628	0.172426	0.26892	0.641182	0.521405	0.956141
K02120	732.396	-0.249815	0.3787	-0.659664	0.509469	0.956141
K02121	580.292	-0.266116	0.348234	-0.764188	0.444755	0.956141
K02123	1867.95	-0.256415	0.377607	-0.679052	0.497105	0.956141
K02124	476.92	-0.281642	0.384842	-0.731838	0.464267	0.956141
K02193	153.016	-0.57686	0.782677	-0.737034	0.461102	0.956141
K02217	406.816	0.247773	0.372005	0.666047	0.505381	0.956141
K02243	223.296	0.688876	0.835133	0.82487	0.409445	0.956141
K02302	176.118	0.310801	0.45133	0.688634	0.491054	0.956141
K02304	711.76	0.294892	0.366064	0.805575	0.420488	0.956141
K02335	4800.43	0.12445	0.161878	0.768789	0.442018	0.956141
K02341	2035.81	0.156562	0.241132	0.64928	0.516157	0.956141
K02377	1072.95	0.241114	0.332871	0.724345	0.468854	0.956141
K02381	118.156	-0.523911	0.640463	-0.818019	0.413347	0.956141
K02387	590.343	0.181353	0.247027	0.734144	0.462861	0.956141
K02388	566.046	0.19798	0.242523	0.816338	0.414307	0.956141
K02393	24.9881	-0.913821	1.19542	-0.764434	0.444609	0.956141
K02400	2326.53	-0.123432	0.168028	-0.734595	0.462586	0.956141
K02401	1005.66	0.178027	0.237946	0.748183	0.45435	0.956141
K02406	5242.08	-0.228962	0.298519	-0.766992	0.443086	0.956141
K02414	1568.09	0.169687	0.25379	0.668612	0.503743	0.956141
K02431	243.2	-0.306927	0.404258	-0.759234	0.447713	0.956141
K02434	1482.5	-0.193584	0.291916	-0.663148	0.507236	0.956141
K02450	1271.62	-0.441729	0.59091	-0.74754	0.454738	0.956141
K02472	435.631	0.270473	0.379376	0.712941	0.475882	0.956141
K02484	3354.48	-0.120292	0.17236	-0.697914	0.485231	0.956141
K02492	643.649	0.215994	0.300257	0.719362	0.471918	0.956141
K02517	123.665	-0.610446	0.801357	-0.761765	0.4462	0.956141
K02519	4617.49	0.123936	0.163344	0.758742	0.448007	0.956141
K02525	45.4471	0.582854	0.767006	0.759908	0.447309	0.956141
K02532	25.3988	0.719382	1.01627	0.707862	0.479031	0.956141
K02536	345.182	0.381466	0.559693	0.681563	0.495515	0.956141
K02547	2237.55	-0.175244	0.250187	-0.70045	0.483647	0.956141
K02551	306.404	-0.337154	0.429364	-0.785241	0.432312	0.956141
K02556	942.414	0.174094	0.225599	0.771699	0.440293	0.956141
K02564	2010.95	0.179893	0.228128	0.788562	0.430368	0.956141
K02584	269.169	-0.329589	0.412845	-0.798336	0.424675	0.956141
K02600	2290.89	0.131309	0.162992	0.805615	0.420465	0.956141
K02653	266.018	0.345612	0.431734	0.800521	0.423409	0.956141
K02657	206.886	1.16997	1.72737	0.677314	0.498207	0.956141
K02757	121.997	-0.497863	0.747693	-0.665866	0.505497	0.956141
K02771	27.6257	-0.686191	0.91389	-0.750846	0.452745	0.956141
K02783	47.914	-0.571283	0.7934	-0.720044	0.471498	0.956141
K02825	113.123	0.469241	0.570129	0.823043	0.410484	0.956141
K02834	730.07	0.16598	0.201711	0.822861	0.410587	0.956141
K02849	54.8692	0.573343	0.69969	0.819424	0.412544	0.956141
K02858	142.894	-0.415346	0.631062	-0.65817	0.510429	0.956141
K02886	1594.1	0.149824	0.196861	0.761068	0.446616	0.956141
K02888	664.387	0.20072	0.255012	0.787102	0.431222	0.956141
K02914	197.403	0.30032	0.43623	0.688444	0.491173	0.956141
K02948	1464.62	0.207386	0.283463	0.731617	0.464403	0.956141
K02965	623.329	0.152522	0.210135	0.725827	0.467945	0.956141
K02967	1198.68	-0.145322	0.186227	-0.780348	0.435186	0.956141
K02994	1041.06	0.148953	0.18493	0.80546	0.420554	0.956141
K03076	2691.96	0.127641	0.172768	0.738802	0.460027	0.956141
K03152	1268.67	0.221106	0.27153	0.814297	0.415475	0.956141
K03177	1553.55	0.144286	0.179721	0.802834	0.422071	0.956141
K03310	3623.21	0.115079	0.174837	0.658208	0.510404	0.956141
K03313	92.0683	-0.723431	1.05578	-0.685212	0.49321	0.956141
K03327	14102.6	0.124041	0.188624	0.657606	0.510791	0.956141
K03332	2384.49	0.301973	0.376042	0.803031	0.421957	0.956141
K03402	777.676	0.142838	0.206991	0.690068	0.490151	0.956141
K03407	7411.38	0.228732	0.292703	0.781447	0.43454	0.956141
K03431	1531.58	-0.199118	0.257342	-0.773747	0.43908	0.956141
K03437	1568.46	0.168643	0.224246	0.752045	0.452024	0.956141
K03439	1217.16	0.125753	0.187837	0.669478	0.503191	0.956141
K03475	314.293	-0.326232	0.484985	-0.672664	0.501161	0.956141
K03478	225.394	0.516366	0.650802	0.79343	0.427527	0.956141
K03501	1469.87	-0.13361	0.177835	-0.751316	0.452462	0.956141
K03518	165.911	0.511363	0.686306	0.745095	0.456215	0.956141
K03524	1683.18	0.154851	0.216837	0.714133	0.475145	0.956141
K03525	1344.57	-0.133244	0.186204	-0.715582	0.474249	0.956141
K03529	4910.59	0.122828	0.187199	0.656138	0.511735	0.956141
K03535	27.2845	-0.856963	1.23657	-0.693015	0.4883	0.956141
K03550	1056.84	0.126283	0.197909	0.638085	0.523418	0.956141
K03562	38.7015	-0.638264	0.9753	-0.654428	0.512836	0.956141
K03564	377.388	0.321836	0.400454	0.803678	0.421583	0.956141
K03570	1450.61	0.126557	0.190964	0.662729	0.507504	0.956141
K03577	1774.64	-0.146799	0.214178	-0.685406	0.493088	0.956141
K03602	384.545	0.180355	0.261676	0.689229	0.490679	0.956141
K03608	201.636	-0.311547	0.465438	-0.669362	0.503265	0.956141
K03617	1153.5	0.153857	0.205445	0.748895	0.453921	0.956141
K03621	1004.32	-0.196111	0.242637	-0.80825	0.418947	0.956141
K03624	1858.11	0.115081	0.174424	0.659779	0.509396	0.956141
K03630	5773.56	-0.223014	0.289981	-0.769063	0.441856	0.956141
K03634	61.9237	-0.619442	0.913017	-0.678456	0.497482	0.956141
K03644	153.753	0.600255	0.914298	0.65652	0.51149	0.956141
K03650	2710.66	-0.146618	0.221012	-0.663395	0.507078	0.956141
K03657	9819.88	-0.120725	0.183853	-0.656639	0.511413	0.956141
K03697	866.551	0.235331	0.317524	0.741144	0.458606	0.956141
K03700	848.08	0.199136	0.275979	0.721562	0.470564	0.956141
K03704	361.2	-0.278759	0.392901	-0.70949	0.478021	0.956141
K03705	1306.91	0.150128	0.201425	0.74533	0.456072	0.956141
K03711	820.263	-0.22129	0.277044	-0.798755	0.424433	0.956141
K03732	63.1181	-0.658971	1.03	-0.63978	0.522316	0.956141
K03776	823.445	0.457354	0.654663	0.69861	0.484796	0.956141
K03814	78.6322	-0.564648	0.696566	-0.810617	0.417586	0.956141
K03824	380.193	0.272702	0.403652	0.675587	0.499303	0.956141
K03827	488.783	0.271344	0.369152	0.735045	0.462312	0.956141
K03828	288.344	-0.298199	0.389376	-0.765839	0.443772	0.956141
K03925	867.84	0.159211	0.20904	0.76163	0.446281	0.956141
K04030	41.3195	0.668305	0.88898	0.751766	0.452192	0.956141
K04094	646.976	0.321277	0.402491	0.798222	0.424742	0.956141
K04744	270.655	-0.511267	0.628375	-0.813633	0.415855	0.956141
K04750	318.516	0.435005	0.546392	0.79614	0.425951	0.956141
K04759	7185.38	-0.0949293	0.141355	-0.671568	0.501859	0.956141
K04770	35.9253	-1.06164	1.56328	-0.679111	0.497068	0.956141
K04771	3708.08	0.163304	0.23417	0.697371	0.485571	0.956141
K04794	40.9035	-0.854046	1.07847	-0.791903	0.428418	0.956141
K05339	731.115	0.174522	0.231945	0.752427	0.451794	0.956141
K05340	107.881	-0.66688	0.848404	-0.786041	0.431843	0.956141
K05350	354.6	0.293749	0.419437	0.70034	0.483715	0.956141
K05515	4479.1	0.147286	0.206944	0.711717	0.47664	0.956141
K05524	237.853	0.228832	0.353324	0.647655	0.517208	0.956141
K05571	357.444	0.429368	0.517801	0.829214	0.406983	0.956141
K05587	46.5441	-0.627361	0.939119	-0.668031	0.504114	0.956141
K05593	640.083	-0.263344	0.371885	-0.708134	0.478862	0.956141
K05739	18.9876	-1.06677	1.58734	-0.67205	0.501552	0.956141
K05777	81.8095	-0.492524	0.642271	-0.766847	0.443173	0.956141
K05792	51.5599	-0.469276	0.711733	-0.659343	0.509676	0.956141
K05799	1049.42	-0.215122	0.286575	-0.750663	0.452855	0.956141
K05823	189.99	-0.490307	0.615065	-0.797164	0.425356	0.956141
K05846	687.741	-0.1807	0.264879	-0.682198	0.495114	0.956141
K05850	54.912	0.530726	0.807294	0.657413	0.510916	0.956141
K05881	93.1316	-0.452651	0.655768	-0.690261	0.49003	0.956141
K05992	862.729	0.427681	0.568747	0.751971	0.452068	0.956141
K06001	1312.32	0.187312	0.228551	0.819565	0.412464	0.956141
K06013	38.5404	0.653198	0.853195	0.765591	0.44392	0.956141
K06024	751.18	0.195228	0.237905	0.820612	0.411867	0.956141
K06076	137.077	-0.639141	0.816123	-0.783142	0.433544	0.956141
K06133	1185.19	0.208074	0.276361	0.752905	0.451507	0.956141
K06167	298.734	-0.285339	0.381877	-0.747201	0.454942	0.956141
K06177	169.064	0.5226	0.659341	0.79261	0.428005	0.956141
K06178	324.313	0.319713	0.498786	0.640982	0.521534	0.956141
K06188	48.9487	0.803973	1.01527	0.79188	0.428431	0.956141
K06194	1431.79	0.319543	0.385686	0.828506	0.407384	0.956141
K06223	2811.84	-0.267468	0.333232	-0.802649	0.422178	0.956141
K06281	87.1607	0.676028	1.00832	0.67045	0.502571	0.956141
K06333	574.726	0.169024	0.216226	0.781697	0.434393	0.956141
K06379	805.088	0.158023	0.244336	0.646745	0.517797	0.956141
K06381	3680.52	0.164288	0.238595	0.688567	0.491096	0.956141
K06382	2213.46	0.16117	0.212967	0.756783	0.44918	0.956141
K06383	1031.14	0.144588	0.225007	0.642595	0.520487	0.956141
K06393	503.103	0.217279	0.287576	0.755552	0.449918	0.956141
K06405	773.243	0.172773	0.23743	0.727681	0.466809	0.956141
K06408	1051.79	-0.217798	0.302029	-0.721115	0.470839	0.956141
K06446	88.259	0.503111	0.692211	0.726817	0.467338	0.956141
K06608	416.62	0.342655	0.458328	0.74762	0.45469	0.956141
K06889	2921.88	-0.142687	0.206729	-0.690214	0.49006	0.956141
K06902	684.52	0.31012	0.463224	0.669481	0.503189	0.956141
K06941	1462.87	-0.141315	0.208021	-0.679329	0.496929	0.956141
K06946	200.368	0.522053	0.666025	0.783834	0.433138	0.956141
K06962	130.241	0.35784	0.433387	0.825682	0.408984	0.956141
K06975	29.2747	-0.581336	0.906278	-0.641455	0.521227	0.956141
K06997	1228.78	0.150091	0.216257	0.694038	0.487659	0.956141
K07009	505.46	0.262442	0.320843	0.817978	0.41337	0.956141
K07012	1097.09	-0.239335	0.367291	-0.651622	0.514645	0.956141
K07015	657.324	0.203761	0.299931	0.679359	0.49691	0.956141
K07029	2458.61	0.117246	0.179239	0.654132	0.513027	0.956141
K07107	368.278	-0.254733	0.320018	-0.795995	0.426035	0.956141
K07170	145.423	0.413961	0.565995	0.731386	0.464543	0.956141
K07183	684.141	-0.168797	0.252272	-0.669107	0.503427	0.956141
K07192	2063.02	0.226674	0.288958	0.784452	0.432775	0.956141
K07216	225.017	0.680329	0.954001	0.713132	0.475764	0.956141
K07235	17.7647	-1.20355	1.57742	-0.762983	0.445474	0.956141
K07238	1178.94	0.166124	0.259019	0.641359	0.521289	0.956141
K07260	2064.72	-0.174367	0.258362	-0.674893	0.499744	0.956141
K07277	428.703	-0.41183	0.607875	-0.677492	0.498094	0.956141
K07279	27.3787	-1.05313	1.57095	-0.67038	0.502616	0.956141
K07306	81.2704	-0.455877	0.674109	-0.676266	0.498872	0.956141
K07318	371.045	-0.472998	0.673305	-0.702503	0.482366	0.956141
K07400	30.3347	-0.650333	0.95922	-0.677981	0.497784	0.956141
K07406	314.167	-0.384213	0.501986	-0.765385	0.444042	0.956141
K07450	86.948	-0.537317	0.80576	-0.666845	0.504871	0.956141
K07454	388.804	-0.362537	0.48579	-0.746284	0.455496	0.956141
K07474	716.456	0.311831	0.408243	0.763836	0.444965	0.956141
K07478	1759.76	0.176774	0.253969	0.696046	0.4864	0.956141
K07495	4120.22	-0.205	0.309478	-0.662403	0.507713	0.956141
K07559	172.573	0.403178	0.500754	0.805143	0.420737	0.956141
K07570	106.731	-0.5124	0.680799	-0.752646	0.451663	0.956141
K07574	529.584	0.169111	0.25647	0.659379	0.509652	0.956141
K07642	3111.22	0.187221	0.255485	0.732806	0.463677	0.956141
K07664	104.779	-0.426757	0.628352	-0.679169	0.49703	0.956141
K07694	99.0288	0.484971	0.59907	0.80954	0.418205	0.956141
K07713	554.182	-0.223279	0.338465	-0.659682	0.509458	0.956141
K07722	36.5003	-0.643625	0.8875	-0.725211	0.468323	0.956141
K07774	34.4422	-0.841012	1.03614	-0.811681	0.416975	0.956141
K07778	437.725	0.377631	0.532907	0.708625	0.478557	0.956141
K07787	84.3196	-0.579513	0.906953	-0.638968	0.522844	0.956141
K07814	5915.79	0.207382	0.25676	0.80769	0.419269	0.956141
K07979	3897.41	0.200855	0.256646	0.782614	0.433854	0.956141
K08083	2522.22	0.160783	0.235241	0.68348	0.494304	0.956141
K08152	141.269	-0.748975	0.909552	-0.823455	0.410249	0.956141
K08302	468.391	-0.283324	0.392806	-0.721283	0.470735	0.956141
K08372	451.614	0.257123	0.389804	0.659622	0.509497	0.956141
K08384	4368.8	0.120111	0.181899	0.660317	0.50905	0.956141
K08602	2208.26	0.212331	0.315999	0.671936	0.501624	0.956141
K08641	257.946	0.52776	0.642683	0.821182	0.411543	0.956141
K08723	102.85	-0.531157	0.827013	-0.642259	0.520705	0.956141
K08978	980.072	0.17156	0.233879	0.733544	0.463227	0.956141
K09022	1231.55	0.264045	0.368152	0.717217	0.47324	0.956141
K09121	1256.46	0.17156	0.213281	0.804384	0.421175	0.956141
K09136	76.6208	0.545425	0.750269	0.726973	0.467243	0.956141
K09141	265.871	0.272181	0.423903	0.642084	0.520819	0.956141
K09457	124.221	-0.354987	0.520467	-0.682053	0.495205	0.956141
K09469	436.894	0.451993	0.562367	0.803732	0.421552	0.956141
K09650	173.076	-0.376032	0.472015	-0.796652	0.425653	0.956141
K09758	74.1029	-0.752938	0.949531	-0.792958	0.427802	0.956141
K09759	239.629	0.44517	0.607798	0.732431	0.463906	0.956141
K09775	366.658	0.347462	0.446449	0.77828	0.436404	0.956141
K09789	62.0514	-0.577789	0.851099	-0.678874	0.497218	0.956141
K09820	20.958	-0.874331	1.07585	-0.812689	0.416396	0.956141
K09835	456.224	0.665315	0.88661	0.750403	0.453012	0.956141
K09936	442.37	0.328614	0.41678	0.788459	0.430428	0.956141
K09951	452.595	0.268982	0.37285	0.721422	0.47065	0.956141
K09973	472.236	0.265953	0.412281	0.645078	0.518876	0.956141
K09988	481.461	0.268785	0.340914	0.788425	0.430448	0.956141
K10119	4770.62	0.184436	0.263951	0.698751	0.484708	0.956141
K10189	666.697	0.241102	0.355386	0.678424	0.497503	0.956141
K10194	64.2308	-0.516627	0.794263	-0.650448	0.515403	0.956141
K10439	5128.13	0.202798	0.274067	0.739959	0.459325	0.956141
K10540	646.633	0.28388	0.415712	0.682876	0.494685	0.956141
K10546	342.566	-0.354263	0.431877	-0.820288	0.412052	0.956141
K10794	42.2842	-0.669436	0.894978	-0.747992	0.454465	0.956141
K10985	41.2312	-0.652278	0.910628	-0.716295	0.473809	0.956141
K11065	37.7855	-0.76712	1.03353	-0.742232	0.457947	0.956141
K11068	963.186	0.164064	0.223295	0.734744	0.462495	0.956141
K11104	984.772	-0.255564	0.351899	-0.726241	0.467691	0.956141
K11249	94.6752	-0.361607	0.513228	-0.704574	0.481075	0.956141
K11521	94.437	-0.516404	0.660815	-0.781465	0.434529	0.956141
K11743	16.9504	-1.00398	1.35719	-0.73975	0.459452	0.956141
K11754	652.715	-0.287255	0.374753	-0.766519	0.443368	0.956141
K12071	17.0633	-1.07699	1.54439	-0.697358	0.485579	0.956141
K12267	178.209	0.34138	0.527262	0.647457	0.517336	0.956141
K12269	85.3892	0.665678	0.864957	0.769608	0.441532	0.956141
K12340	346.115	-0.558736	0.749701	-0.745278	0.456104	0.956141
K12410	1473.5	0.197047	0.257003	0.76671	0.443254	0.956141
K12452	1033.99	0.312454	0.403981	0.773438	0.439263	0.956141
K12685	139.281	-0.453724	0.697074	-0.650897	0.515113	0.956141
K12999	1167.69	-0.19813	0.274611	-0.721494	0.470606	0.956141
K13002	142.528	0.389135	0.5945	0.654559	0.512752	0.956141
K13013	1193.82	0.331428	0.428438	0.773574	0.439183	0.956141
K13016	373.923	0.69456	0.913368	0.760439	0.446992	0.956141
K13017	470.011	0.361555	0.471066	0.767525	0.44277	0.956141
K13498	340.921	0.661596	0.935056	0.707547	0.479226	0.956141
K13643	586.69	-0.175628	0.268563	-0.653954	0.513141	0.956141
K13654	219.613	-0.494614	0.666494	-0.742113	0.458019	0.956141
K13683	1104.12	0.438896	0.551332	0.796064	0.425995	0.956141
K13688	934.83	0.305342	0.460692	0.66279	0.507465	0.956141
K13695	978.561	0.305034	0.41686	0.731742	0.464326	0.956141
K13734	1037.44	-0.368483	0.575046	-0.640788	0.52166	0.956141
K13774	23.8731	-1.00153	1.47765	-0.677781	0.497911	0.956141
K13892	35.7576	0.74889	1.09339	0.684925	0.493391	0.956141
K13922	424.854	-0.336292	0.444478	-0.7566	0.449289	0.956141
K13925	32.2016	-0.797605	1.1945	-0.667733	0.504304	0.956141
K13927	28.6308	0.615196	0.866987	0.709578	0.477966	0.956141
K13940	571.429	0.31974	0.405855	0.787819	0.430803	0.956141
K13993	1200.21	0.127644	0.199123	0.64103	0.521503	0.956141
K14110	60.3992	1.38681	1.89799	0.730669	0.464981	0.956141
K14138	726.914	0.300006	0.447229	0.670811	0.502341	0.956141
K14261	382.518	-0.336583	0.481538	-0.698974	0.484568	0.956141
K14654	601.125	-0.285766	0.352065	-0.811685	0.416972	0.956141
K14665	358.766	-0.430513	0.658785	-0.653495	0.513437	0.956141
K14981	18.198	-0.860551	1.22334	-0.703446	0.481778	0.956141
K14982	121.983	-0.377823	0.530788	-0.711815	0.476579	0.956141
K14983	158.34	-0.442656	0.547007	-0.809233	0.418381	0.956141
K00763	2044.55	0.110203	0.173331	0.635795	0.52491	0.95803
K00132	133.154	0.356815	0.561815	0.63511	0.525356	0.958277
K00554	1091.34	0.148774	0.235482	0.631785	0.527527	0.958464
K00645	929.646	0.196132	0.31186	0.62891	0.529408	0.958464
K00721	3113	0.174369	0.275466	0.632998	0.526735	0.958464
K00805	1036.53	0.130747	0.206432	0.633368	0.526493	0.958464
K01591	1503.91	0.103535	0.165039	0.627336	0.530439	0.958464
K01664	84.9764	0.6286	1.00036	0.628376	0.529758	0.958464
K03087	353.927	0.342711	0.543056	0.631078	0.527989	0.958464
K03296	5563.7	0.124209	0.197747	0.628118	0.529926	0.958464
K04516	35.0457	0.556	0.885984	0.62755	0.530299	0.958464
K05341	1473.73	-0.145029	0.228894	-0.633605	0.526338	0.958464
K06373	1000.49	0.158487	0.251619	0.629869	0.528781	0.958464
K10539	524.806	0.270805	0.428485	0.632005	0.527384	0.958464
K11921	1591.23	-0.193669	0.308409	-0.627962	0.530029	0.958464
K12371	24.0054	-0.817047	1.30124	-0.6279	0.53007	0.958464
K13049	138.219	0.514193	0.815948	0.630178	0.528578	0.958464
K13641	174.15	-0.330194	0.522364	-0.632115	0.527312	0.958464
K07552	30.2246	-0.668839	1.06731	-0.626659	0.530883	0.958628
K14170	627.19	0.216024	0.34495	0.626247	0.531153	0.958628
K00556	34.7524	-0.519427	0.833101	-0.623486	0.532965	0.95877
K02426	66.2169	0.591373	0.948806	0.623281	0.5331	0.95877
K02744	128.083	-0.28475	0.455617	-0.624977	0.531986	0.95877
K02774	57.2641	-0.617131	0.988583	-0.624258	0.532458	0.95877
K06212	309.972	-0.281566	0.450664	-0.624781	0.532114	0.95877
K07270	22.1189	0.777718	1.24622	0.624063	0.532586	0.95877
K01183	1369.68	-0.177787	0.285547	-0.62262	0.533534	0.958991
K01740	1750.52	0.117934	0.1898	0.62136	0.534363	0.95936
K03466	7261.3	0.199353	0.32071	0.6216	0.534205	0.95936
K00010	1012.25	-0.169312	0.275547	-0.61446	0.538912	0.959414
K01193	3113.39	0.170672	0.278936	0.611869	0.540625	0.959414
K01216	299.892	0.488837	0.790605	0.618307	0.536373	0.959414
K01247	309.22	0.277637	0.451863	0.614428	0.538933	0.959414
K01422	537.543	0.315903	0.512069	0.616915	0.537291	0.959414
K01658	412.776	0.311568	0.506691	0.614907	0.538616	0.959414
K01693	766.93	0.145094	0.235075	0.617222	0.537088	0.959414
K01804	1456.76	-0.205686	0.334398	-0.615094	0.538493	0.959414
K01935	190.03	-0.323257	0.523751	-0.617196	0.537106	0.959414
K02081	536.493	-0.265917	0.429113	-0.61969	0.535462	0.959414
K02203	252.91	0.214383	0.349152	0.61401	0.539209	0.959414
K02226	865.448	-0.160285	0.261931	-0.611937	0.540579	0.959414
K02437	118.885	-0.432136	0.697816	-0.619269	0.535739	0.959414
K03386	137.324	-0.458152	0.747593	-0.612836	0.539985	0.959414
K03503	38.639	-0.680548	1.09736	-0.620166	0.535149	0.959414
K03635	179.881	-0.472391	0.768758	-0.614486	0.538894	0.959414
K03802	297.678	-0.324094	0.529309	-0.612296	0.540342	0.959414
K03969	418.947	0.32737	0.533613	0.613497	0.539548	0.959414
K08218	66.334	0.581105	0.938672	0.619071	0.535869	0.959414
K09688	80.8628	-0.618421	1.00121	-0.617675	0.536789	0.959414
K00034	277.254	0.250754	0.424217	0.591099	0.554454	0.959644
K00172	485.947	0.282942	0.488197	0.579564	0.562209	0.959644
K00185	140.943	0.363282	0.660389	0.550103	0.582248	0.959644
K00262	3765.34	-0.102629	0.181663	-0.564943	0.572112	0.959644
K00265	3518.26	0.210113	0.359731	0.584084	0.559164	0.959644
K00349	58.0937	0.650024	1.18445	0.548799	0.583144	0.959644
K00520	36.8622	0.499412	0.862124	0.579281	0.5624	0.959644
K00568	1172.21	0.181328	0.312995	0.579333	0.562364	0.959644
K00756	676.89	0.26986	0.495435	0.544693	0.585964	0.959644
K00765	1611.42	0.139439	0.239004	0.583419	0.559612	0.959644
K00790	2834.08	-0.132115	0.223473	-0.591189	0.554394	0.959644
K00798	314.123	-0.222717	0.407893	-0.546017	0.585054	0.959644
K00806	1293.4	0.0960976	0.175253	0.548336	0.583462	0.959644
K00820	2942.53	-0.131413	0.233827	-0.562011	0.574109	0.959644
K00848	561.095	-0.215264	0.390657	-0.551031	0.581613	0.959644
K00858	1440.51	0.106751	0.194018	0.550212	0.582174	0.959644
K00860	218.914	-0.248081	0.450643	-0.550505	0.581973	0.959644
K00956	498.429	-0.202286	0.335389	-0.603138	0.546417	0.959644
K00958	37.1094	-0.498812	0.850277	-0.586646	0.557441	0.959644
K00974	2365.28	-0.201527	0.33974	-0.593182	0.553059	0.959644
K00975	3079.36	0.111025	0.189741	0.585137	0.558456	0.959644
K00978	1143.82	0.245842	0.417754	0.588485	0.556207	0.959644
K01058	45.6234	-0.634392	1.1631	-0.545432	0.585456	0.959644
K01073	77.9292	0.45621	0.759382	0.600765	0.547996	0.959644
K01089	24.2771	-0.741504	1.26294	-0.587126	0.557119	0.959644
K01159	431.551	0.229951	0.4075	0.564298	0.572551	0.959644
K01201	477.067	-0.211218	0.35763	-0.590606	0.554785	0.959644
K01356	4337.89	-0.118151	0.213633	-0.553057	0.580224	0.959644
K01459	73.2427	-0.539648	0.953807	-0.565784	0.571541	0.959644
K01494	130	-0.408959	0.719807	-0.56815	0.569933	0.959644
K01599	1312.74	0.185517	0.316777	0.585639	0.558118	0.959644
K01601	45.8297	0.564762	0.93602	0.603365	0.546266	0.959644
K01681	3467.28	0.121308	0.223442	0.542907	0.587194	0.959644
K01736	1589.93	0.118953	0.207703	0.572708	0.566843	0.959644
K01752	1114.89	0.19806	0.350846	0.564522	0.572399	0.959644
K01787	270.982	-0.350324	0.612183	-0.572253	0.56715	0.959644
K01925	1820.31	0.113639	0.208569	0.544851	0.585856	0.959644
K01934	1026.76	-0.106038	0.190827	-0.555678	0.578431	0.959644
K01939	2107.07	-0.103544	0.170214	-0.60832	0.542975	0.959644
K01962	840.898	0.221086	0.389569	0.567514	0.570365	0.959644
K02020	245.016	-0.244904	0.412936	-0.59308	0.553128	0.959644
K02044	230.195	-0.328617	0.574108	-0.572397	0.567053	0.959644
K02051	3081.66	0.167701	0.308162	0.544197	0.586306	0.959644
K02053	95.8669	-0.289882	0.476654	-0.60816	0.543082	0.959644
K02116	55.8031	0.333877	0.595401	0.560759	0.574962	0.959644
K02227	623.293	-0.162407	0.267773	-0.606512	0.544175	0.959644
K02343	3629.56	0.146885	0.257338	0.570784	0.568146	0.959644
K02385	268.52	-0.229002	0.380236	-0.602262	0.547	0.959644
K02389	897.079	0.152749	0.266646	0.572856	0.566743	0.959644
K02417	821.787	0.168818	0.297324	0.567789	0.570178	0.959644
K02419	924.163	0.16121	0.278642	0.578555	0.562889	0.959644
K02445	226.215	-0.284177	0.499499	-0.568925	0.569407	0.959644
K02479	210.573	-0.249174	0.432858	-0.57565	0.564852	0.959644
K02549	115.74	0.47434	0.818221	0.579722	0.562102	0.959644
K02585	20.1159	0.935463	1.57891	0.592473	0.553534	0.959644
K02658	211.633	-0.326074	0.552639	-0.590032	0.555169	0.959644
K02794	61.6024	0.541092	0.974372	0.555323	0.578674	0.959644
K02821	165.024	0.311375	0.562982	0.553081	0.580208	0.959644
K02913	297.698	0.179387	0.309038	0.580471	0.561597	0.959644
K02946	1216.59	0.15593	0.264403	0.589746	0.555361	0.959644
K02954	413.583	0.160336	0.281424	0.569731	0.56886	0.959644
K03070	5930.63	0.110708	0.184707	0.599371	0.548925	0.959644
K03154	61.7574	-0.305864	0.54864	-0.557496	0.577189	0.959644
K03179	98.1753	0.409924	0.742118	0.55237	0.580695	0.959644
K03191	24.33	-0.846795	1.41964	-0.596486	0.55085	0.959644
K03286	418.868	-0.370961	0.651802	-0.569131	0.569267	0.959644
K03287	79.0231	-0.530361	0.970592	-0.54643	0.58477	0.959644
K03299	570.061	-0.319729	0.588011	-0.543747	0.586616	0.959644
K03453	223.421	0.300616	0.540584	0.556094	0.578146	0.959644
K03458	133.979	0.273453	0.469834	0.582021	0.560552	0.959644
K03534	67.1716	-0.378886	0.62199	-0.609151	0.542424	0.959644
K03556	1563.18	0.186911	0.341821	0.54681	0.584509	0.959644
K03559	463.89	0.252948	0.415563	0.608686	0.542732	0.959644
K03572	2687.48	0.0859095	0.151463	0.567199	0.570579	0.959644
K03604	1480.88	0.145643	0.259939	0.560297	0.575277	0.959644
K03620	24.6309	-0.564169	0.935352	-0.603163	0.5464	0.959644
K03642	136.596	-0.319793	0.583004	-0.548526	0.583331	0.959644
K03660	605.553	0.237984	0.406155	0.585945	0.557913	0.959644
K03667	588.307	0.287416	0.512713	0.560579	0.575085	0.959644
K03672	31.8789	0.647752	1.16023	0.558298	0.576641	0.959644
K03708	80.2292	0.331982	0.565131	0.587442	0.556907	0.959644
K03753	95.2384	-0.449242	0.749993	-0.598995	0.549176	0.959644
K03767	53.851	-0.652389	1.12023	-0.582371	0.560317	0.959644
K03790	3522.57	-0.149333	0.259373	-0.575747	0.564786	0.959644
K03800	391.744	-0.280471	0.476884	-0.588133	0.556443	0.959644
K04748	402.374	-0.318024	0.522788	-0.608322	0.542974	0.959644
K05297	44.4214	-0.415677	0.737843	-0.563368	0.573184	0.959644
K05810	1144.82	0.121433	0.203539	0.59661	0.550768	0.959644
K05832	1614.46	0.119516	0.21807	0.548063	0.583649	0.959644
K05845	280.357	0.284359	0.486623	0.584351	0.558984	0.959644
K05985	367.657	0.210329	0.385512	0.545582	0.585353	0.959644
K06042	441.337	0.177261	0.297095	0.596646	0.550744	0.959644
K06180	2813.71	0.0887105	0.158172	0.560848	0.574901	0.959644
K06298	955.468	0.156961	0.259319	0.60528	0.544993	0.959644
K06310	452.238	-0.225431	0.386434	-0.583363	0.559649	0.959644
K06320	785.29	0.217476	0.395947	0.549256	0.58283	0.959644
K06350	40.9496	-0.510425	0.876688	-0.582219	0.560419	0.959644
K06395	353.379	-0.287248	0.489334	-0.587017	0.557192	0.959644
K06605	37.1238	0.483169	0.826713	0.584446	0.55892	0.959644
K06879	1150.08	0.241376	0.430575	0.560591	0.575077	0.959644
K06906	432.8	0.170194	0.300941	0.565538	0.571708	0.959644
K06907	1893.39	0.160934	0.277965	0.578972	0.562608	0.959644
K06934	116.181	0.454466	0.802782	0.566114	0.571316	0.959644
K07052	5860.57	0.169191	0.280165	0.603898	0.545912	0.959644
K07102	88.1725	0.558135	0.988341	0.564719	0.572265	0.959644
K07124	1653.69	-0.151382	0.260459	-0.581211	0.561099	0.959644
K07149	973.169	0.124108	0.215157	0.576825	0.564058	0.959644
K07160	70.7312	0.420555	0.719828	0.584243	0.559057	0.959644
K07166	437.532	0.141445	0.245696	0.575692	0.564823	0.959644
K07335	2520.19	0.177043	0.310433	0.570308	0.568469	0.959644
K07447	1294.76	0.110754	0.190609	0.581051	0.561206	0.959644
K07497	11588.2	-0.195073	0.34776	-0.560941	0.574837	0.959644
K07729	814.939	0.136385	0.244472	0.557875	0.57693	0.959644
K07791	44.3481	-0.657238	1.18058	-0.556706	0.577728	0.959644
K07795	1237.86	0.202798	0.358809	0.565198	0.571939	0.959644
K07813	982.429	0.248839	0.446073	0.557844	0.576951	0.959644
K08138	44.2312	-0.626457	1.13374	-0.552559	0.580566	0.959644
K08279	34.1014	0.634157	1.07338	0.590802	0.554653	0.959644
K08301	702.717	-0.165024	0.295724	-0.558032	0.576822	0.959644
K08303	5015.06	0.104745	0.175439	0.597045	0.550478	0.959644
K08307	359.582	-0.291417	0.506081	-0.575829	0.56473	0.959644
K08961	31.4714	-0.753773	1.288	-0.58523	0.558393	0.959644
K08964	218.082	0.477485	0.824464	0.579146	0.562491	0.959644
K08965	57.9435	-0.687697	1.22495	-0.561409	0.574519	0.959644
K08966	37.9974	-0.913529	1.5841	-0.576688	0.56415	0.959644
K09014	354.853	0.268353	0.492073	0.545352	0.585511	0.959644
K09023	68.9702	-0.368701	0.626383	-0.588619	0.556117	0.959644
K09705	129.574	-0.350487	0.624653	-0.561091	0.574735	0.959644
K09760	318.585	0.218707	0.395245	0.553345	0.580027	0.959644
K09810	582.115	-0.227197	0.418477	-0.542914	0.587189	0.959644
K09817	498.907	0.177966	0.306974	0.579741	0.562089	0.959644
K09992	83.9627	-0.607139	1.0041	-0.60466	0.545405	0.959644
K10231	129.813	0.346441	0.613479	0.564715	0.572268	0.959644
K10441	2712.5	0.163207	0.267284	0.610615	0.541454	0.959644
K10544	36.5613	0.518339	0.953161	0.54381	0.586572	0.959644
K10558	111.14	-0.358939	0.649301	-0.552808	0.580395	0.959644
K10986	76.016	-0.450412	0.818783	-0.550099	0.582251	0.959644
K11180	123.927	0.305659	0.554104	0.551628	0.581203	0.959644
K11329	266.143	0.283871	0.522698	0.543088	0.587069	0.959644
K11712	19.2529	-0.843176	1.47941	-0.569942	0.568717	0.959644
K11934	40.3429	-0.680794	1.18008	-0.576905	0.564003	0.959644
K12343	95.2938	0.424413	0.767893	0.552699	0.58047	0.959644
K12942	199.353	0.249456	0.424783	0.587255	0.557032	0.959644
K13052	348.125	-0.235156	0.400584	-0.587032	0.557182	0.959644
K13953	178.349	-0.341669	0.599698	-0.569736	0.568857	0.959644
K13963	939.826	0.165188	0.2959	0.558256	0.57667	0.959644
K14059	8685.7	-0.14965	0.262913	-0.5692	0.56922	0.959644
K14267	76.2909	-0.314959	0.533831	-0.589998	0.555192	0.959644
K14392	248.734	-0.259959	0.431076	-0.603048	0.546477	0.959644
K00112	39.8305	0.478993	0.896175	0.534485	0.593006	0.959833
K00332	66.8444	0.408834	0.755836	0.540903	0.588574	0.959833
K00703	2549.63	-0.156696	0.29286	-0.535055	0.592612	0.959833
K01297	907.204	-0.110562	0.205768	-0.537312	0.591052	0.959833
K01640	118.581	-0.260298	0.489111	-0.532187	0.594597	0.959833
K02357	1699.52	0.0888413	0.166611	0.533225	0.593878	0.959833
K02411	1075.97	0.11178	0.209214	0.534285	0.593144	0.959833
K02469	6955.52	-0.0796713	0.149706	-0.532186	0.594597	0.959833
K02818	1261.46	-0.224175	0.4199	-0.533877	0.593427	0.959833
K02945	3509.28	0.105378	0.196147	0.537243	0.5911	0.959833
K03563	393.496	-0.153947	0.287024	-0.536354	0.591714	0.959833
K03601	1514.57	-0.0949863	0.175612	-0.540887	0.588586	0.959833
K03816	712.272	0.127182	0.238565	0.533112	0.593956	0.959833
K06221	1496.23	0.1259	0.2329	0.540577	0.588799	0.959833
K07448	1464.33	0.1896	0.351975	0.538673	0.590112	0.959833
K07727	1357.59	0.115089	0.215225	0.534737	0.592832	0.959833
K08289	165.763	-0.429822	0.808764	-0.531456	0.595103	0.959833
K10122	183.815	0.318431	0.591907	0.537974	0.590595	0.959833
K10242	177.279	0.298003	0.555996	0.535981	0.591972	0.959833
K10773	1415.73	0.124617	0.230296	0.541117	0.588427	0.959833
K11102	232.278	-0.27555	0.515255	-0.534783	0.5928	0.959833
K12111	1458.24	-0.150851	0.279552	-0.539616	0.589462	0.959833
K12137	1032.38	0.293749	0.552578	0.531598	0.595004	0.959833
K13633	115.899	0.283046	0.530795	0.533249	0.593861	0.959833
K13639	92.8408	-0.39565	0.741132	-0.533846	0.593448	0.959833
K13378	76.1201	-0.416131	0.785262	-0.529927	0.596163	0.961039
K00249	309.586	-0.183715	0.349211	-0.526087	0.598828	0.961292
K00818	176.094	0.230808	0.437862	0.527124	0.598108	0.961292
K01034	157.268	0.274105	0.518484	0.528667	0.597036	0.961292
K01738	2275.39	0.133551	0.254276	0.525221	0.599429	0.961292
K05934	466.797	-0.213426	0.404676	-0.5274	0.597916	0.961292
K06211	24.6628	0.496577	0.942681	0.526771	0.598353	0.961292
K07568	844.006	-0.117725	0.222644	-0.52876	0.596972	0.961292
K07689	23.2872	0.591645	1.12573	0.525566	0.59919	0.961292
K07768	1789.55	-0.178478	0.339825	-0.525204	0.599441	0.961292
K13889	218.614	0.343977	0.652357	0.527283	0.597997	0.961292
K12234	36.3991	-0.442135	0.84294	-0.524516	0.59992	0.961558
K03487	496.224	0.371469	0.709326	0.523693	0.600492	0.961904
K06283	498.072	0.129539	0.24754	0.523307	0.600761	0.961904
K00013	1113.99	-0.146242	0.322747	-0.453116	0.650465	0.962793
K00019	98.2517	-0.346264	0.700708	-0.494163	0.621191	0.962793
K00060	455.058	-0.222929	0.452022	-0.49318	0.621885	0.962793
K00104	228.406	0.293054	0.569822	0.514291	0.607049	0.962793
K00170	282.044	-0.239849	0.518688	-0.462415	0.643784	0.962793
K00241	173.869	0.26638	0.58403	0.456107	0.648313	0.962793
K00283	243.364	-0.186245	0.412633	-0.451358	0.651732	0.962793
K00433	417.118	0.415152	0.81871	0.50708	0.612099	0.962793
K00563	687.889	-0.126551	0.265005	-0.477543	0.632975	0.962793
K00598	429.726	0.244057	0.469604	0.519708	0.603267	0.962793
K00610	585.583	-0.145643	0.287414	-0.506736	0.61234	0.962793
K00677	179.783	0.34587	0.753335	0.459119	0.646149	0.962793
K00683	21.5212	0.550079	1.17729	0.467241	0.640327	0.962793
K00700	5234.14	0.127609	0.256813	0.496895	0.619263	0.962793
K00702	2752.35	-0.140983	0.282873	-0.498397	0.618205	0.962793
K00748	180.495	-0.312728	0.633223	-0.493868	0.6214	0.962793
K00764	4091.73	0.0942844	0.194632	0.484424	0.628085	0.962793
K00782	58.3128	-0.429321	0.856907	-0.501012	0.616363	0.962793
K00867	45.9428	0.679041	1.31809	0.515171	0.606434	0.962793
K00931	1327.05	0.0947798	0.20405	0.464494	0.642294	0.962793
K00963	434.092	-0.146543	0.282661	-0.51844	0.604151	0.962793
K00980	345.949	-0.181248	0.361893	-0.500834	0.616488	0.962793
K00990	443.621	0.344959	0.727011	0.474489	0.635151	0.962793
K01053	103.186	0.414132	0.917134	0.451551	0.651593	0.962793
K01091	3769.23	0.11073	0.228771	0.48402	0.628372	0.962793
K01144	2239.1	-0.101293	0.226699	-0.446816	0.655008	0.962793
K01179	5682.7	0.126179	0.2441	0.516918	0.605214	0.962793
K01182	2682.66	-0.140127	0.300177	-0.466813	0.640634	0.962793
K01187	4734.57	-0.0740174	0.155476	-0.476068	0.634026	0.962793
K01255	1717.92	0.120389	0.264157	0.455749	0.64857	0.962793
K01262	2610.72	-0.0983781	0.197329	-0.498548	0.618098	0.962793
K01271	869.119	-0.134811	0.290944	-0.463357	0.643109	0.962793
K01304	112.144	-0.300296	0.591222	-0.507925	0.611506	0.962793
K01412	32.8405	-0.534066	1.05896	-0.504331	0.614029	0.962793
K01478	286.699	0.299246	0.621287	0.481656	0.63005	0.962793
K01487	629.783	0.136271	0.263332	0.517488	0.604815	0.962793
K01507	249.591	-0.191133	0.379022	-0.504278	0.614066	0.962793
K01624	2910.18	-0.0929398	0.203882	-0.455851	0.648497	0.962793
K01629	338.384	-0.189377	0.418053	-0.452998	0.65055	0.962793
K01644	163.769	-0.184031	0.360272	-0.510811	0.609484	0.962793
K01649	3598.07	0.102352	0.226827	0.451235	0.65182	0.962793
K01689	1713.22	0.0903623	0.180993	0.49926	0.617596	0.962793
K01776	1193.59	-0.124994	0.251309	-0.497373	0.618926	0.962793
K01802	797.06	0.159006	0.313787	0.506733	0.612342	0.962793
K01811	2052.13	0.115482	0.253655	0.455272	0.648914	0.962793
K01840	1105.72	0.12927	0.250217	0.51663	0.605414	0.962793
K01870	4879.24	0.0818273	0.178758	0.457754	0.647129	0.962793
K01887	3093.73	0.085007	0.17567	0.483901	0.628456	0.962793
K01923	2283.97	-0.0937259	0.206416	-0.454062	0.649784	0.962793
K02005	2685.78	0.148722	0.307845	0.483107	0.62902	0.962793
K02013	1196.62	0.122098	0.25169	0.485113	0.627596	0.962793
K02014	9436.18	-0.474297	1.01035	-0.469437	0.638757	0.962793
K02055	211.614	0.313908	0.604902	0.51894	0.603802	0.962793
K02077	96.4749	-0.318137	0.707978	-0.449361	0.653172	0.962793
K02112	2469.76	0.104724	0.227996	0.459322	0.646003	0.962793
K02113	748.681	0.147718	0.330744	0.446623	0.655147	0.962793
K02230	103.447	-0.339728	0.744008	-0.456618	0.647945	0.962793
K02236	389.891	0.193124	0.432381	0.446651	0.655127	0.962793
K02242	1068.11	0.0913624	0.202845	0.450406	0.652418	0.962793
K02303	37.8779	-0.370083	0.771165	-0.479901	0.631297	0.962793
K02348	88.5667	-0.263338	0.520406	-0.506023	0.61284	0.962793
K02356	1079.75	-0.0962782	0.195393	-0.492742	0.622195	0.962793
K02407	3300.75	0.099891	0.216373	0.461661	0.644325	0.962793
K02429	322.525	0.361542	0.740183	0.48845	0.625231	0.962793
K02475	19.3251	0.462176	1.02496	0.450921	0.652047	0.962793
K02501	855.29	-0.113893	0.232148	-0.490606	0.623705	0.962793
K02601	1825.27	-0.102245	0.198173	-0.515939	0.605897	0.962793
K02824	1269.93	0.103345	0.220438	0.468815	0.639202	0.962793
K02840	740.44	0.577521	1.10651	0.52193	0.601719	0.962793
K02884	704.832	0.113715	0.2521	0.451071	0.651938	0.962793
K02933	1198.57	0.0888004	0.18814	0.471991	0.636933	0.962793
K02959	450.186	-0.127856	0.250113	-0.511191	0.609217	0.962793
K02996	747.335	0.107737	0.235124	0.458213	0.646799	0.962793
K03071	79.5497	-0.409436	0.894438	-0.457758	0.647126	0.962793
K03074	75.7334	-0.232106	0.508213	-0.45671	0.64788	0.962793
[truncated: 1,084 more rows]
