# Supplementary material for: A Short-Term Feeding of Dietary Casein Increases Abundance of Lactococcus lactis and Upregulates Gene Expression Involving Obesity Prevention in Cecum of Young Rats Compared With Dietary Chicken Protein
Source: Front Microbiol. 2019 Oct 25;10:2411. doi: 10.3389/fmicb.2019.02411 (PMC6824296; doi:10.3389/fmicb.2019.02411)
Supplement: TABLE S6 — Defferential KEGG pathways of microbiota analysed by GSEA. [file Table_6.XLSX]

## Sheet: gsea_report_for_na_neg
NAME	GS<br> follow link to MSigDB	GS DETAILS	SIZE	ES	NES	NOM p-val	FDR q-val	FWER p-val	RANK AT MAX	LEADING EDGE
KO00920	KO00920	Details ...	27	-0.640459	-1.73898	0.00303951	0.0478144	0.06	416	tags=41%, list=13%, signal=47%
KO00230	KO00230	Details ...	87	-0.49441	-1.62953	0	0.0935896	0.204	675	tags=26%, list=22%, signal=33%
KO00052	KO00052	Details ...	40	-0.517225	-1.51849	0.0242424	0.209332	0.542	729	tags=43%, list=24%, signal=55%
KO00680	KO00680	Details ...	56	-0.453594	-1.41076	0.0363881	0.37997	0.862	329	tags=25%, list=11%, signal=27%
KO00450	KO00450	Details ...	17	-0.554822	-1.36964	0.0890302	0.415543	0.938	605	tags=35%, list=20%, signal=44%
KO00330	KO00330	Details ...	35	-0.442864	-1.25306	0.168103	0.720253	0.999	464	tags=26%, list=15%, signal=30%
KO00561	KO00561	Details ...	21	-0.470662	-1.21714	0.208655	0.748916	1	723	tags=38%, list=23%, signal=49%
KO00910	KO00910	Details ...	20	-0.462061	-1.17904	0.243067	0.792525	1	315	tags=25%, list=10%, signal=28%
KO00250	KO00250	Details ...	35	-0.398806	-1.14171	0.264179	0.838229	1	523	tags=23%, list=17%, signal=27%
KO00340	KO00340	Details ...	20	-0.446848	-1.13503	0.289833	0.778603	1	506	tags=20%, list=16%, signal=24%
KO00710	KO00710	Details ...	21	-0.425602	-1.08954	0.331871	0.862233	1	156	tags=14%, list=5%, signal=15%
KO00630	KO00630	Details ...	43	-0.36788	-1.08768	0.346041	0.79784	1	672	tags=28%, list=22%, signal=35%
KO00760	KO00760	Details ...	24	-0.406399	-1.07929	0.347507	0.763182	1	631	tags=38%, list=20%, signal=47%
KO00010	KO00010	Details ...	50	-0.323631	-0.971255	0.510791	1	1	577	tags=24%, list=19%, signal=29%
KO01120	KO01120	Details ...	296	-0.251516	-0.937578	0.634146	1	1	353	tags=15%, list=11%, signal=15%
KO01220	KO01220	Details ...	19	-0.375809	-0.922797	0.57277	1	1	952	tags=42%, list=31%, signal=61%
KO00130	KO00130	Details ...	15	-0.388341	-0.920454	0.562701	1	1	86	tags=20%, list=3%, signal=20%
KO00030	KO00030	Details ...	33	-0.306198	-0.861888	0.692418	1	1	629	tags=24%, list=20%, signal=30%
KO00350	KO00350	Details ...	18	-0.320844	-0.798778	0.74732	1	1	199	tags=11%, list=6%, signal=12%
KO00051	KO00051	Details ...	49	-0.262982	-0.787252	0.828283	1	1	738	tags=33%, list=24%, signal=42%
KO00770	KO00770		19	-0.290408	-0.736866	0.829618	1	1	454	tags=16%, list=15%, signal=18%
KO00640	KO00640		43	-0.252761	-0.735277	0.889356	1	1	853	tags=42%, list=28%, signal=57%
KO00500	KO00500		51	-0.229902	-0.699527	0.934813	1	1	439	tags=14%, list=14%, signal=16%
KO00860	KO00860		44	-0.235165	-0.691712	0.945266	1	1	975	tags=39%, list=32%, signal=56%
KO00790	KO00790		21	-0.269058	-0.686372	0.900312	1	1	854	tags=33%, list=28%, signal=46%
KO00540	KO00540		21	-0.231014	-0.58958	0.952904	1	1	825	tags=33%, list=27%, signal=45%
KO00240	KO00240		63	-0.176199	-0.551266	1	1	1	828	tags=21%, list=27%, signal=28%
KO00300	KO00300		21	-0.185884	-0.475471	0.994092	1	1	848	tags=29%, list=28%, signal=39%
KO01212	KO01212		18	-0.172055	-0.424644	0.990566	0.998679	1	1052	tags=39%, list=34%, signal=59%

## Sheet: gsea_report_for_na_pos
NAME	GS<br> follow link to MSigDB	GS DETAILS	SIZE	ES	NES	NOM p-val	FDR q-val	FWER p-val	RANK AT MAX	LEADING EDGE
KO00020	KO00020	Details ...	34	0.573522	1.80694	0.00292398	0.0533801	0.036	519	tags=44%, list=17%, signal=52%
KO00633	KO00633	Details ...	15	0.626618	1.6001	0.0247934	0.182944	0.216	371	tags=47%, list=12%, signal=53%
KO00720	KO00720	Details ...	54	0.416078	1.48167	0.0202703	0.287826	0.454	421	tags=28%, list=14%, signal=32%
KO00900	KO00900	Details ...	19	0.530294	1.47837	0.0521739	0.220451	0.462	267	tags=21%, list=9%, signal=23%
KO00520	KO00520	Details ...	71	0.388258	1.42179	0.0078125	0.254462	0.594	794	tags=38%, list=26%, signal=50%
KO00280	KO00280	Details ...	21	0.435115	1.26123	0.179272	0.525481	0.883	123	tags=14%, list=4%, signal=15%
KO00190	KO00190	Details ...	45	0.372381	1.25473	0.123239	0.465362	0.892	353	tags=18%, list=11%, signal=20%
KO01210	KO01210	Details ...	29	0.376171	1.15506	0.225225	0.663513	0.978	851	tags=38%, list=28%, signal=52%
KO01130	KO01130	Details ...	231	0.254456	1.11033	0.144231	0.72022	0.991	401	tags=16%, list=13%, signal=17%
KO01200	KO01200	Details ...	141	0.255306	1.05807	0.259669	0.807578	0.997	473	tags=21%, list=15%, signal=24%
KO00564	KO00564	Details ...	27	0.347598	1.04835	0.375776	0.763555	0.997	182	tags=22%, list=6%, signal=23%
KO00620	KO00620	Details ...	59	0.291005	1.0287	0.397769	0.761389	1	836	tags=42%, list=27%, signal=57%
KO00650	KO00650	Details ...	45	0.27827	0.945693	0.547703	0.97563	1	724	tags=36%, list=23%, signal=46%
KO00260	KO00260	Details ...	38	0.290513	0.943393	0.583333	0.911644	1	506	tags=18%, list=16%, signal=22%
KO01110	KO01110	Details ...	322	0.198357	0.901058	0.94186	0.974378	1	478	tags=16%, list=16%, signal=17%
KO00053	KO00053	Details ...	15	0.340038	0.893178	0.616	0.933357	1	727	tags=67%, list=24%, signal=87%
KO00400	KO00400	Details ...	32	0.273879	0.845989	0.764881	0.994045	1	626	tags=25%, list=20%, signal=31%
KO01230	KO01230	Details ...	144	0.204193	0.835211	0.895706	0.962604	1	383	tags=13%, list=12%, signal=14%
KO00270	KO00270	Details ...	45	0.240023	0.81688	0.852843	0.948889	1	538	tags=27%, list=17%, signal=32%
KO00670	KO00670	Details ...	18	0.261177	0.717866	0.873278	1	1	1042	tags=44%, list=34%, signal=67%
KO00360	KO00360		18	0.244108	0.657154	0.918033	1	1	365	tags=17%, list=12%, signal=19%
KO00040	KO00040		33	0.197889	0.619782	0.980456	1	1	589	tags=27%, list=19%, signal=33%
KO00550	KO00550		26	0.182364	0.541924	0.987988	0.990615	1	596	tags=19%, list=19%, signal=24%
