# Supplementary material for: A Short-Term Feeding of Dietary Casein Increases Abundance of Lactococcus lactis and Upregulates Gene Expression Involving Obesity Prevention in Cecum of Young Rats Compared With Dietary Chicken Protein
Source: Front Microbiol. 2019 Oct 25;10:2411. doi: 10.3389/fmicb.2019.02411 (PMC6824296; doi:10.3389/fmicb.2019.02411)
Supplement: TABLE S7 — The quality information of the cecal RNA-seq data. [file Table_7.XLSX]

## Sheet: Sheet1
	The quality information of the RNA-seq data
	Sample name	Raw reads	Clean reads	clean bases	Error rate(%)	Q20(%)	Q30(%)	GC content(%)
	casein1	62145482	59884496	8.98G	0.01	97.85	94.44	50.64
	casein2	56419298	54341226	8.15G	0.01	98.12	95.07	49.94
	casein3	68650538	66196014	9.93G	0.01	98.07	94.96	51.03
	chicken1	53474888	52192692	7.83G	0.02	96.78	92.04	49.83
	chicken2	46720464	44469096	6.67G	0.03	94.65	86.98	50.19
	chicken3	56811626	55455150	8.32G	0.02	96.72	91.95	49.22
	Sample name	casein1	casein2	casein3	chicken1	chicken2	chicken3
	Total reads	59884496	54341226	66196014	52192692	44469096	55455150
	Total mapped	55570619 (92.8%)	50544105 (93.01%)	61018200 (92.18%)	47793132 (91.57%)	39888971 (89.7%)	50872757 (91.74%)
	Multiple mapped	3441648 (5.75%)	3111402 (5.73%)	3552561 (5.37%)	2887323 (5.53%)	2354100 (5.29%)	3249036 (5.86%)
	Uniquely mapped	52128971 (87.05%)	47432703 (87.29%)	57465639 (86.81%)	44905809 (86.04%)	37534871 (84.41%)	47623721 (85.88%)
	Read-1	26234168 (43.81%)	23837775 (43.87%)	28886840 (43.64%)	22788307 (43.66%)	19394866 (43.61%)	24196721 (43.63%)
	Read-2	25894803 (43.24%)	23594928 (43.42%)	28578799 (43.17%)	22117502 (42.38%)	18140005 (40.79%)	23427000 (42.24%)
	Reads map to '+'	26047702 (43.5%)	23685301 (43.59%)	28708756 (43.37%)	22434490 (42.98%)	18745468 (42.15%)	23788704 (42.9%)
	Reads map to '-'	26081269 (43.55%)	23747402 (43.7%)	28756883 (43.44%)	22471319 (43.05%)	18789403 (42.25%)	23835017 (42.98%)
	Non-splice reads	34648334 (57.86%)	30918854 (56.9%)	36512796 (55.16%)	31788126 (60.91%)	25735991 (57.87%)	33996477 (61.3%)
	Splice reads	17480637 (29.19%)	16513849 (30.39%)	20952843 (31.65%)	13117683 (25.13%)	11798880 (26.53%)	13627244 (24.57%)
