# Supplementary material for: A Short-Term Feeding of Dietary Casein Increases Abundance of Lactococcus lactis and Upregulates Gene Expression Involving Obesity Prevention in Cecum of Young Rats Compared With Dietary Chicken Protein
Source: Front Microbiol. 2019 Oct 25;10:2411. doi: 10.3389/fmicb.2019.02411 (PMC6824296; doi:10.3389/fmicb.2019.02411)
Supplement: TABLE S8 — Differential analysis of cecal gene expression based on DESeq2. [file Table_8.XLSX]

## Sheet: supplementary_data_2019-05-01-r
Differential analysis of gene expresion based on DESeq2
Gene_ID	Symbol	baseMean	log2FoldChange	lfcSE	stat	pvalue	padj
ENSRNOG00000003357	Col3a1	21006.5	-2.06078	0.168144	-12.256	1.56e-34	2.78e-30
ENSRNOG00000030729	C4b	439.296	-5.27627	0.437634	-12.0564	1.8e-33	1.6e-29
ENSRNOG00000002680	Lamc1	1258.3	-2.51094	0.209746	-11.9714	5.02e-33	2.98e-29
ENSRNOG00000011292	Col1a2	5049.83	-3.05525	0.25753	-11.8637	1.83e-32	8.15e-29
ENSRNOG00000003897	Col1a1	20187.4	-2.59218	0.230973	-11.2229	3.15e-29	1.12e-25
ENSRNOG00000013265	Tgfbr2	1019.8	-1.99927	0.193622	-10.3256	5.4e-25	1.6e-21
ENSRNOG00000020871	Ltbp4	4672.78	-1.79035	0.176085	-10.1675	2.77e-24	7.05e-21
ENSRNOG00000026415	Col14a1	397.262	-2.93519	0.300572	-9.76536	1.59e-22	3.53e-19
ENSRNOG00000003645	Hnrnpab	800.688	-2.87578	0.295118	-9.74449	1.95e-22	3.86e-19
ENSRNOG00000023972	Col4a2	4247.18	-2.59057	0.281983	-9.18697	4.04e-20	7.21e-17
ENSRNOG00000008680	Loxl1	713.444	-1.88759	0.205903	-9.16736	4.85e-20	7.86e-17
ENSRNOG00000026842	Nnt	752.266	-1.35133	0.152729	-8.84786	8.92e-19	1.14e-15
ENSRNOG00000013720	Aebp1	1799.95	-1.49135	0.17217	-8.6621	4.63e-18	5.16e-15
ENSRNOG00000003947	Ntn1	305.671	-2.89704	0.334849	-8.65177	5.07e-18	5.32e-15
ENSRNOG00000016758	Loxl2	248.809	-2.77656	0.326491	-8.50424	1.83e-17	1.81e-14
ENSRNOG00000055962	Bgn	1287.05	-1.55737	0.183612	-8.48187	2.22e-17	2.08e-14
ENSRNOG00000002969	Itpkb	421.663	-1.82796	0.217521	-8.40357	4.33e-17	3.86e-14
ENSRNOG00000004505	Nfic	486.114	-1.7301	0.207703	-8.32968	8.11e-17	6.57e-14
ENSRNOG00000015177	Sun2	799.462	-1.57673	0.189274	-8.33039	8.06e-17	6.57e-14
ENSRNOG00000039197	Col15a1	378.646	-2.70756	0.332341	-8.14694	3.73e-16	2.77e-13
ENSRNOG00000017619	Aldh1a1	650.086	1.8607	0.234512	7.93434	2.12e-15	1.51e-12
ENSRNOG00000012991	Adgra2	706.847	-1.71909	0.217006	-7.92184	2.34e-15	1.61e-12
ENSRNOG00000040108	Cd36	173.938	-2.16719	0.277317	-7.81483	5.5e-15	3.64e-12
ENSRNOG00000029077	Dpm3	285.469	1.55138	0.19865	7.80964	5.74e-15	3.65e-12
ENSRNOG00000002403	Fam129a	358.577	-2.43218	0.311893	-7.79813	6.28e-15	3.86e-12
ENSRNOG00000007302	Fbn1	910.932	-1.89472	0.24345	-7.7828	7.09e-15	4.22e-12
ENSRNOG00000005931	Cpq	241.712	-1.86539	0.242482	-7.69292	1.44e-14	8.27e-12
ENSRNOG00000043167	Itga9	197.517	-2.3127	0.301618	-7.66765	1.75e-14	9.76e-12
ENSRNOG00000018911	Pfkfb3	740.001	-2.46834	0.32227	-7.65923	1.87e-14	1.01e-11
ENSRNOG00000020440	Fads2	156.886	-1.84969	0.24175	-7.65125	1.99e-14	1.04e-11
ENSRNOG00000061379	C7	596.593	-2.47002	0.323926	-7.62525	2.44e-14	1.24e-11
ENSRNOG00000031643	Dchs1	511.988	-1.67234	0.221365	-7.55467	4.2e-14	2.08e-11
ENSRNOG00000008170	Jph2	1769.6	-2.23991	0.297499	-7.52912	5.11e-14	2.46e-11
ENSRNOG00000009625	Dpysl2	615.043	-1.38456	0.184116	-7.52007	5.47e-14	2.57e-11
ENSRNOG00000000081	Antxr2	113.797	-2.45541	0.326984	-7.50928	5.95e-14	2.72e-11
ENSRNOG00000016281	Col4a1	5940.92	-1.96634	0.264142	-7.44425	9.75e-14	4.35e-11
ENSRNOG00000046955	Cbx6	693.66	-1.83146	0.246194	-7.4391	1.01e-13	4.41e-11
ENSRNOG00000012367	Pcdh7	127.337	-2.25559	0.303664	-7.42793	1.1e-13	4.68e-11
ENSRNOG00000019138	Clec11a	443.477	-1.90446	0.258743	-7.36043	1.83e-13	7.6e-11
ENSRNOG00000016163	Slc1a3	106.957	-3.9877	0.546211	-7.30066	2.86e-13	1.16e-10
ENSRNOG00000020353	Sh3pxd2a	378.282	-1.94966	0.268052	-7.27345	3.5e-13	1.39e-10
ENSRNOG00000012481	Ppm1j	3395.18	0.999269	0.137501	7.26734	3.67e-13	1.42e-10
ENSRNOG00000057710	Ccnd2	341.45	-1.70829	0.235237	-7.26198	3.81e-13	1.45e-10
ENSRNOG00000002983	Nf1x	279.253	-1.89162	0.261238	-7.24097	4.45e-13	1.62e-10
ENSRNOG00000047206	LOC100911727	59.7148	3.20143	0.446012	7.1779	7.08e-13	2.52e-10
ENSRNOG00000007377	Slit3	385.11	-2.00069	0.280054	-7.14396	9.07e-13	3.17e-10
ENSRNOG00000013520	Mat2a	16598.4	0.994648	0.139374	7.13656	9.57e-13	3.28e-10
ENSRNOG00000003148	Timp2	1592.38	-1.27431	0.178739	-7.1294	1.01e-12	3.39e-10
ENSRNOG00000004438	Cntn1	107.283	-2.90319	0.407574	-7.12308	1.06e-12	3.42e-10
ENSRNOG00000053550	Itga1	254.892	-2.5575	0.359018	-7.1236	1.05e-12	3.42e-10
ENSRNOG00000018992	Dpysl3	297.339	-1.944	0.273444	-7.10929	1.17e-12	3.65e-10
ENSRNOG00000012956	Tgm2	2477.54	-1.28564	0.182358	-7.0501	1.79e-12	5.5e-10
ENSRNOG00000029401	Actg2	25198.6	-1.7547	0.249479	-7.03345	2.01e-12	6.09e-10
ENSRNOG00000039976	Ptk7	279.167	-1.48194	0.211006	-7.0232	2.17e-12	6.45e-10
ENSRNOG00000046313	Basp1	577.261	-1.78798	0.25733	-6.94822	3.7e-12	1.08e-09
ENSRNOG00000003616	Grem2	477.684	-1.64164	0.236843	-6.93135	4.17e-12	1.2e-09
ENSRNOG00000060614	Pxdn	537.318	-2.24548	0.324361	-6.92279	4.43e-12	1.25e-09
ENSRNOG00000002052	Ccdc80	1391.31	-2.42584	0.353309	-6.86606	6.6e-12	1.84e-09
ENSRNOG00000001158	Abcg1	367.735	-1.30894	0.191419	-6.83809	8.03e-12	2.2e-09
ENSRNOG00000012826	Creb3l2	219.813	-2.11977	0.312378	-6.78591	1.15e-11	3.12e-09
ENSRNOG00000011417	Pde3b	421.25	-2.09817	0.310044	-6.76733	1.31e-11	3.49e-09
ENSRNOG00000042320	Slc41a1	422.193	-1.54623	0.228825	-6.75727	1.41e-11	3.69e-09
ENSRNOG00000004089	Enpp2	258.586	-3.57399	0.531661	-6.72231	1.79e-11	4.62e-09
ENSRNOG00000002746	Fstl1	999.978	-1.66069	0.247317	-6.71483	1.88e-11	4.8e-09
ENSRNOG00000016617	Wwtr1	281.92	-2.19344	0.327539	-6.69673	2.13e-11	5.28e-09
ENSRNOG00000007514	Sox12	271.773	-1.92812	0.288996	-6.67179	2.53e-11	6.17e-09
ENSRNOG00000020185	Wdr6	677.606	-1.55395	0.233399	-6.65791	2.78e-11	6.69e-09
ENSRNOG00000011346	Ehd2	1592.51	-1.93008	0.290335	-6.64776	2.98e-11	7.08e-09
ENSRNOG00000003736	Col5a2	1450.64	-1.68495	0.253959	-6.63472	3.25e-11	7.63e-09
ENSRNOG00000047365	LOC687780	136.158	1.6887	0.25512	6.61924	3.61e-11	8.36e-09
ENSRNOG00000061070	Irf4	126.238	-3.26529	0.494091	-6.60868	3.88e-11	8.87e-09
ENSRNOG00000025001	Pcolce	599.278	-1.37853	0.208775	-6.60298	4.03e-11	9.1e-09
ENSRNOG00000008678	Antxr1	290.08	-2.119	0.321307	-6.59495	4.25e-11	9.48e-09
ENSRNOG00000033496	Igdcc4	169.842	-1.88302	0.285864	-6.58713	4.48e-11	9.69e-09
ENSRNOG00000011134	Lama2	326.149	-1.62428	0.246526	-6.58867	4.44e-11	9.69e-09
ENSRNOG00000014689	Zbtb4	665.578	-1.4722	0.223525	-6.58627	4.51e-11	9.69e-09
ENSRNOG00000006331	Elovl5	288.012	-1.69948	0.25825	-6.58078	4.68e-11	9.92e-09
ENSRNOG00000018991	Gsn	8054.84	-1.74951	0.26591	-6.57933	4.73e-11	9.92e-09
ENSRNOG00000023493	Creb3l4	940.125	1.10761	0.169044	6.5522	5.67e-11	1.18e-08
ENSRNOG00000033090	Ltbp1	388.153	-1.42105	0.217445	-6.53522	6.35e-11	1.3e-08
ENSRNOG00000017078	Selenon	272.495	-1.60603	0.246097	-6.52599	6.76e-11	1.37e-08
ENSRNOG00000016119	Fzd7	197.883	-1.73712	0.266475	-6.51888	7.08e-11	1.42e-08
ENSRNOG00000013963	Il6st	512.763	-1.37948	0.212443	-6.49339	8.39e-11	1.66e-08
ENSRNOG00000032590	Ttc28	379.09	-1.57072	0.242142	-6.48675	8.77e-11	1.72e-08
ENSRNOG00000042860	Pappa2	57.8769	-3.74179	0.577906	-6.47474	9.5e-11	1.84e-08
ENSRNOG00000005678	Lamb1	1777.22	-1.23135	0.190734	-6.45587	1.08e-10	2.05e-08
ENSRNOG00000010217	Prrc2b	1439.11	-1.34748	0.208731	-6.45559	1.08e-10	2.05e-08
ENSRNOG00000010529	Thbs2	273.86	-2.09976	0.325593	-6.44902	1.13e-10	2.11e-08
ENSRNOG00000046094	Cd151	410.968	2.23213	0.346867	6.43512	1.23e-10	2.29e-08
ENSRNOG00000027151	Lrrc58	161.945	-1.87433	0.29205	-6.41783	1.38e-10	2.54e-08
ENSRNOG00000010977	Igfbp6	359.808	-1.33133	0.209163	-6.36503	1.95e-10	3.52e-08
ENSRNOG00000004072	Myo1c	1653.96	-1.21672	0.191263	-6.36153	2e-10	3.56e-08
ENSRNOG00000004517	Igf1	144.147	-2.59871	0.409036	-6.35324	2.11e-10	3.72e-08
ENSRNOG00000001750	Chrd	2814.26	0.837287	0.132013	6.34244	2.26e-10	3.95e-08
ENSRNOG00000010478	Serpina3n	174.823	-2.79381	0.441279	-6.33118	2.43e-10	4.21e-08
ENSRNOG00000001251	Grifin	99.6456	-3.68835	0.584027	-6.31538	2.7e-10	4.62e-08
ENSRNOG00000002050	Igfbp7	3017.22	-1.48413	0.235533	-6.30116	2.95e-10	5.02e-08
ENSRNOG00000030210	Fndc1	316.794	-1.84284	0.293299	-6.28312	3.32e-10	5.58e-08
ENSRNOG00000052128	Clec2e	4940.49	0.791457	0.12625	6.26898	3.63e-10	6.06e-08
ENSRNOG00000012424	Adam23	100.5	-2.35363	0.375638	-6.2657	3.71e-10	6.13e-08
ENSRNOG00000050485	Gas1	713.556	-2.46942	0.394505	-6.25954	3.86e-10	6.32e-08
ENSRNOG00000016242	Fzd1	682.716	-1.06036	0.169439	-6.25804	3.9e-10	6.32e-08
ENSRNOG00000001515	Map3k20	217.65	-2.07455	0.334782	-6.19674	5.76e-10	9.18e-08
ENSRNOG00000054493	Rpph1	29.6742	6.10632	0.987359	6.18449	6.23e-10	9.83e-08
ENSRNOG00000001229	Col18a1	1450.92	-1.28635	0.208166	-6.17944	6.43e-10	1.01e-07
ENSRNOG00000003407	Ptpn14	193.441	-2.01252	0.325945	-6.1744	6.64e-10	1.03e-07
ENSRNOG00000003669	Myocd	97.6272	-2.67645	0.435379	-6.1474	7.88e-10	1.21e-07
ENSRNOG00000038319	Akr1c19	955.964	1.10725	0.180553	6.13255	8.65e-10	1.32e-07
ENSRNOG00000012237	Rdx	144.151	-1.96477	0.320611	-6.12822	8.89e-10	1.34e-07
ENSRNOG00000043249	Pde4c	486.009	2.3548	0.385083	6.11504	9.65e-10	1.45e-07
ENSRNOG00000000142	Plxdc2	129.894	-1.63189	0.267093	-6.10981	9.97e-10	1.48e-07
ENSRNOG00000016695	Mmp2	1824.8	-1.37216	0.22464	-6.10827	1.01e-09	1.48e-07
ENSRNOG00000010914	Pigh	2207.55	1.00003	0.163958	6.09928	1.07e-09	1.56e-07
ENSRNOG00000012802	Tenm3	120.263	-2.24854	0.369007	-6.09349	1.1e-09	1.6e-07
ENSRNOG00000001793	Heg1	308.716	-1.57873	0.25956	-6.08235	1.18e-09	1.69e-07
ENSRNOG00000047734	Chst2	211.599	-1.4716	0.242077	-6.07906	1.21e-09	1.71e-07
ENSRNOG00000011647	S100a6	17075.3	0.798287	0.131427	6.07399	1.25e-09	1.75e-07
ENSRNOG00000004956	Jade2	163.648	-1.70714	0.281497	-6.06452	1.32e-09	1.84e-07
ENSRNOG00000060381	Col15a1	931.092	-1.73449	0.286449	-6.05516	1.4e-09	1.94e-07
ENSRNOG00000014398	Scara5	144.063	-1.82483	0.301724	-6.04802	1.47e-09	2.01e-07
ENSRNOG00000019648	Col6a3	3160.47	-1.35203	0.224013	-6.03553	1.58e-09	2.16e-07
ENSRNOG00000028335	Fat4	144.809	-2.18372	0.362072	-6.03117	1.63e-09	2.2e-07
ENSRNOG00000022911	Hjurp	1156.45	0.79409	0.131874	6.02156	1.73e-09	2.31e-07
ENSRNOG00000014597	Irs1	77.1934	-2.165	0.359737	-6.01829	1.76e-09	2.31e-07
ENSRNOG00000027489	Mn1	149.352	-1.91919	0.318857	-6.01897	1.76e-09	2.31e-07
ENSRNOG00000012840	Sparc	17758.6	-1.41779	0.235573	-6.01846	1.76e-09	2.31e-07
ENSRNOG00000059479	Adcy1	261.865	-2.38639	0.3969	-6.01257	1.83e-09	2.36e-07
ENSRNOG00000033110	Svep1	460.088	-1.9782	0.328974	-6.01325	1.82e-09	2.36e-07
ENSRNOG00000016630	Tln1	5631.82	-0.850101	0.141728	-5.9981	2e-09	2.56e-07
ENSRNOG00000016831	Serpinh1	3339.23	-1.39525	0.23301	-5.98795	2.12e-09	2.69e-07
ENSRNOG00000045721	LOC103689971	167.774	-1.53411	0.256654	-5.97734	2.27e-09	2.85e-07
ENSRNOG00000017595	Rsu1	238.23	-1.19332	0.201208	-5.93077	3.02e-09	3.76e-07
ENSRNOG00000001821	Adipoq	1595.8	-5.77171	0.978236	-5.90012	3.63e-09	4.5e-07
ENSRNOG00000020573	Efna1	4197.36	1.06739	0.180973	5.89805	3.68e-09	4.52e-07
ENSRNOG00000012055	Man2a2	381.727	-1.40063	0.237998	-5.88502	3.98e-09	4.8e-07
ENSRNOG00000022505	Slc17a4	4256.31	0.797003	0.135413	5.88572	3.96e-09	4.8e-07
ENSRNOG00000018109	Clic4	337.955	-1.2642	0.215495	-5.86651	4.45e-09	5.33e-07
ENSRNOG00000008615	Mal2	6439.54	0.733708	0.125672	5.83829	5.27e-09	6.27e-07
ENSRNOG00000014645	Aldh7a1	287.612	-1.40906	0.241528	-5.83392	5.41e-09	6.39e-07
ENSRNOG00000002461	Nid1	3293.53	-1.79265	0.307449	-5.83073	5.52e-09	6.47e-07
ENSRNOG00000049437	Gpc1	577.753	-1.48645	0.255019	-5.82878	5.58e-09	6.51e-07
ENSRNOG00000004516	Itgbl1	42.3709	-3.23902	0.556704	-5.81822	5.95e-09	6.84e-07
ENSRNOG00000006778	Mmp19	122.575	-1.75867	0.302556	-5.8127	6.15e-09	7.03e-07
ENSRNOG00000018865	Adamts12	158.619	-2.08021	0.358052	-5.80978	6.26e-09	7.11e-07
ENSRNOG00000002618	Ivns1abp	6026.18	0.786949	0.136011	5.78591	7.21e-09	8.14e-07
ENSRNOG00000005289	Prkd3	198.867	-1.79571	0.311016	-5.77371	7.75e-09	8.7e-07
ENSRNOG00000003172	Serpinf1	421.086	-2.16637	0.375593	-5.76786	8.03e-09	8.95e-07
ENSRNOG00000020716	Axl	1016.63	-0.966901	0.167727	-5.76471	8.18e-09	9.06e-07
ENSRNOG00000001425	Sh2b2	234.554	-2.81782	0.490624	-5.74334	9.28e-09	1.02e-06
ENSRNOG00000010789	Dusp7	270.409	-1.29733	0.226038	-5.73945	9.5e-09	1.03e-06
ENSRNOG00000061484	Adamts2	779.65	-1.64548	0.287255	-5.72829	1.01e-08	1.08e-06
ENSRNOG00000004554	Dcn	1617.14	-1.12833	0.196974	-5.72833	1.01e-08	1.08e-06
ENSRNOG00000013552	Scd	10952.2	-7.06665	1.23423	-5.72555	1.03e-08	1.09e-06
ENSRNOG00000047934	RGD1566359	314.269	-1.10971	0.193947	-5.7217	1.05e-08	1.11e-06
ENSRNOG00000045558	Cd34	243.104	-1.09843	0.192358	-5.71033	1.13e-08	1.18e-06
ENSRNOG00000017783	Sfrp1	212.077	-1.46595	0.256777	-5.70904	1.14e-08	1.18e-06
ENSRNOG00000000614	Bicc1	157.187	-1.57754	0.27664	-5.70251	1.18e-08	1.22e-06
ENSRNOG00000002881	Ddr2	317.762	-2.14862	0.376855	-5.70144	1.19e-08	1.22e-06
ENSRNOG00000024089	Fndc3b	239.542	-1.424	0.249949	-5.69714	1.22e-08	1.25e-06
ENSRNOG00000018835	Notch2	263.996	-2.01752	0.356191	-5.66416	1.48e-08	1.5e-06
ENSRNOG00000012874	Rgma	893.854	-1.71559	0.303404	-5.65449	1.56e-08	1.57e-06
ENSRNOG00000061216	Tubb5	4741.21	-1.08389	0.191667	-5.65505	1.56e-08	1.57e-06
ENSRNOG00000010635	Igfbp4	3573.82	-1.47719	0.261563	-5.64756	1.63e-08	1.62e-06
ENSRNOG00000010117	Eif3a	2435.39	-0.74714	0.132553	-5.63652	1.74e-08	1.71e-06
ENSRNOG00000013097	LOC691485	44.5142	-6.23231	1.1058	-5.63602	1.74e-08	1.71e-06
ENSRNOG00000013452	Rcn1	357.051	-1.59392	0.283379	-5.62471	1.86e-08	1.82e-06
ENSRNOG00000007281	Flnc	3130.84	-1.86868	0.332646	-5.61761	1.94e-08	1.89e-06
ENSRNOG00000059538	Clec2g	8495.34	0.762978	0.135946	5.61237	2e-08	1.93e-06
ENSRNOG00000015948	Slc1a5	678.021	-1.79569	0.320116	-5.60949	2.03e-08	1.96e-06
ENSRNOG00000014182	Tns1	2234.51	-2.20491	0.393457	-5.60394	2.1e-08	2.01e-06
ENSRNOG00000060687	Slc24a3	378.423	-1.50729	0.269149	-5.60022	2.14e-08	2.04e-06
ENSRNOG00000025156	LOC100911130	70.2638	4.24901	0.759861	5.59182	2.25e-08	2.13e-06
ENSRNOG00000016488	Pltp	517.208	-1.33208	0.238426	-5.58696	2.31e-08	2.18e-06
ENSRNOG00000023320	Tspan1	19143.6	0.680964	0.122116	5.57639	2.46e-08	2.3e-06
ENSRNOG00000011921	Dusp4	125.518	-2.2476	0.403405	-5.57157	2.52e-08	2.32e-06
ENSRNOG00000008258	Fnbp1	705.296	-1.29951	0.233205	-5.57239	2.51e-08	2.32e-06
ENSRNOG00000030476	LOC100360449	88.6748	1.60242	0.28754	5.57286	2.51e-08	2.32e-06
ENSRNOG00000001807	Sspn	260.877	-2.08861	0.37478	-5.57289	2.51e-08	2.32e-06
ENSRNOG00000011504	Akap2	356.905	-2.04243	0.367824	-5.55272	2.81e-08	2.56e-06
ENSRNOG00000008749	Col5a1	2809.92	-2.01341	0.363152	-5.54427	2.95e-08	2.67e-06
ENSRNOG00000012363	Peli2	125.718	-1.87173	0.338475	-5.52991	3.2e-08	2.89e-06
ENSRNOG00000007457	Serping1	463.9	-1.19587	0.216324	-5.52813	3.24e-08	2.9e-06
ENSRNOG00000058597	Lcn5	218.445	2.77791	0.50338	5.51852	3.42e-08	3.05e-06
ENSRNOG00000018373	Tln2	107.66	-1.78007	0.322933	-5.51218	3.54e-08	3.14e-06
ENSRNOG00000006548	Mrc2	485.004	-1.13188	0.205798	-5.49993	3.8e-08	3.35e-06
ENSRNOG00000014851	Col4a4	280.427	-1.80434	0.328251	-5.49682	3.87e-08	3.4e-06
ENSRNOG00000057794	Adamts5	85.8434	-2.9451	0.536256	-5.49197	3.97e-08	3.47e-06
ENSRNOG00000013481	Cdh11	206.425	-1.27366	0.232231	-5.48444	4.15e-08	3.59e-06
ENSRNOG00000053240	Soga1	129.134	-1.53816	0.280421	-5.48516	4.13e-08	3.59e-06
ENSRNOG00000027736	Cnn1	14182.2	-1.30635	0.238359	-5.48058	4.24e-08	3.65e-06
ENSRNOG00000027938	Jcad	179.217	-1.95412	0.356747	-5.47759	4.31e-08	3.7e-06
ENSRNOG00000010938	Slc7a10	74.6076	-4.56325	0.835282	-5.46313	4.68e-08	3.99e-06
ENSRNOG00000015078	Ifitm3	768.81	-0.922589	0.168924	-5.46157	4.72e-08	4.01e-06
ENSRNOG00000022136	LOC685680	672.42	0.829885	0.151984	5.46036	4.75e-08	4.02e-06
ENSRNOG00000056009	Rab11fip5	263.184	-1.42669	0.261481	-5.4562	4.86e-08	4.07e-06
ENSRNOG00000013123	Scube2	90.3533	-2.82403	0.517528	-5.45677	4.85e-08	4.07e-06
ENSRNOG00000050251	MGC105649	6359.9	0.727588	0.133518	5.44936	5.06e-08	4.21e-06
ENSRNOG00000013140	Pdzd2	152.36	-1.89213	0.347442	-5.44589	5.15e-08	4.28e-06
ENSRNOG00000058470	Col12a1	1180.6	-1.67916	0.308451	-5.44385	5.21e-08	4.31e-06
ENSRNOG00000004610	Lum	969.272	-1.2479	0.229825	-5.42976	5.64e-08	4.62e-06
ENSRNOG00000017087	Man1c1	360.408	-1.18919	0.219161	-5.42608	5.76e-08	4.67e-06
ENSRNOG00000015511	Atic	181.244	-1.79861	0.332853	-5.40361	6.53e-08	5.25e-06
ENSRNOG00000028036	Adamts7	290.388	-1.26499	0.234348	-5.39789	6.74e-08	5.37e-06
ENSRNOG00000014872	Sec24d	371.884	-1.19998	0.222309	-5.39783	6.75e-08	5.37e-06
ENSRNOG00000055751	P3h2	140.804	-2.0831	0.386249	-5.39314	6.92e-08	5.49e-06
ENSRNOG00000047571	RGD1563231	34.7883	-5.48654	1.01849	-5.38692	7.17e-08	5.66e-06
ENSRNOG00000002314	LOC103689943	63.3676	1.94159	0.361082	5.37714	7.57e-08	5.95e-06
ENSRNOG00000015002	Abhd15	89.2467	-2.38815	0.444735	-5.36983	7.88e-08	6.14e-06
ENSRNOG00000015658	Sorbs1	967.064	-1.45201	0.270385	-5.37016	7.87e-08	6.14e-06
ENSRNOG00000058039	Acta2	20349.3	-1.6025	0.299758	-5.34597	8.99e-08	6.97e-06
ENSRNOG00000018371	Tubb6	1041.39	-1.35744	0.254009	-5.34405	9.09e-08	7.02e-06
ENSRNOG00000010989	Ipo5	625.06	-1.01512	0.190173	-5.33786	9.4e-08	7.23e-06
ENSRNOG00000021220	Cpxm1	77.8014	-1.9777	0.370851	-5.33289	9.67e-08	7.4e-06
ENSRNOG00000006178	Dync1h1	1568.75	-1.11062	0.208346	-5.33066	9.79e-08	7.46e-06
ENSRNOG00000060350	Iqsec1	445.796	-1.51226	0.284088	-5.32321	1.02e-07	7.74e-06
ENSRNOG00000018454	Apoe	3837.59	-1.69582	0.319341	-5.31038	1.09e-07	8.27e-06
ENSRNOG00000057556	Pdzrn3	789.56	-1.6889	0.31811	-5.30916	1.1e-07	8.29e-06
ENSRNOG00000015538	Abcd2	106.068	-3.06495	0.578051	-5.30221	1.14e-07	8.57e-06
ENSRNOG00000014153	Lhfpl6	349.962	-1.37154	0.258993	-5.29566	1.19e-07	8.85e-06
ENSRNOG00000054031	LOC102549726	1225.81	0.73078	0.138018	5.29483	1.19e-07	8.85e-06
ENSRNOG00000049351	Nat8l	159.479	-3.37906	0.638639	-5.29102	1.22e-07	9e-06
ENSRNOG00000032798	Slco3a1	567.128	-1.33401	0.252561	-5.28196	1.28e-07	9.42e-06
ENSRNOG00000006966	Nfia	179.497	-1.48266	0.281233	-5.27199	1.35e-07	9.9e-06
ENSRNOG00000023317	Colgalt1	554.025	-0.963109	0.182747	-5.27018	1.36e-07	9.96e-06
ENSRNOG00000005191	Trim44	142.609	-1.3718	0.260893	-5.25809	1.46e-07	1.06e-05
ENSRNOG00000002832	Slc16a2	67.7348	-2.34655	0.446999	-5.24957	1.52e-07	1.11e-05
ENSRNOG00000010663	Col6a5	1237.38	-1.19125	0.227196	-5.24328	1.58e-07	1.14e-05
ENSRNOG00000025383	Pdha1	601.825	-1.48223	0.282892	-5.23957	1.61e-07	1.16e-05
ENSRNOG00000008676	Emp1	58159.4	0.867048	0.16552	5.23833	1.62e-07	1.16e-05
ENSRNOG00000043182	2019-09-06	337.329	-1.78516	0.340978	-5.23541	1.65e-07	1.17e-05
ENSRNOG00000018266	Slc23a3	438.31	1.18809	0.227087	5.23187	1.68e-07	1.19e-05
ENSRNOG00000019328	Phgdh	305.018	-1.95928	0.374649	-5.22964	1.7e-07	1.2e-05
ENSRNOG00000004540	Clec3b	805.986	-2.39022	0.45736	-5.22612	1.73e-07	1.22e-05
ENSRNOG00000014237	Zfp503	846.498	-1.82625	0.349778	-5.22117	1.78e-07	1.25e-05
ENSRNOG00000020922	Hspb6	1182.54	-1.26828	0.243711	-5.20404	1.95e-07	1.36e-05
ENSRNOG00000026902	Lyve1	228.599	-1.41746	0.272495	-5.2018	1.97e-07	1.37e-05
ENSRNOG00000020706	Kcnn3	94.4096	-2.50422	0.482005	-5.19543	2.04e-07	1.42e-05
ENSRNOG00000001275	Tmem184a	1339.03	0.775682	0.149531	5.18745	2.13e-07	1.47e-05
ENSRNOG00000056772	Col4a6	95.0516	-1.90301	0.366914	-5.18653	2.14e-07	1.48e-05
ENSRNOG00000043007	Rcn3	999.476	-0.914162	0.176434	-5.18133	2.2e-07	1.51e-05
ENSRNOG00000008947	Cpz	155.662	-2.03489	0.392827	-5.18011	2.22e-07	1.52e-05
ENSRNOG00000030515	Nfasc	199.097	-1.59474	0.308117	-5.17575	2.27e-07	1.55e-05
ENSRNOG00000039906	Abo3	2970.63	1.19323	0.230785	5.17032	2.34e-07	1.58e-05
ENSRNOG00000031669	Lpp	304.36	-1.32859	0.257122	-5.16715	2.38e-07	1.61e-05
ENSRNOG00000006170	Bach2	76.5317	-4.99456	0.967052	-5.16473	2.41e-07	1.62e-05
ENSRNOG00000019017	Gstm6	346.204	1.12059	0.217097	5.16168	2.45e-07	1.64e-05
ENSRNOG00000050848	Dtx1	147.639	-2.07448	0.402474	-5.15432	2.55e-07	1.7e-05
ENSRNOG00000003223	Degs1	362.518	-1.17395	0.227806	-5.15329	2.56e-07	1.7e-05
ENSRNOG00000011796	C1r	923.719	-1.3138	0.255036	-5.15145	2.58e-07	1.71e-05
ENSRNOG00000021962	Fzd2	242.494	-1.78319	0.3464	-5.14778	2.64e-07	1.74e-05
ENSRNOG00000004677	Zeb2	159.992	-1.67062	0.324826	-5.14311	2.7e-07	1.78e-05
ENSRNOG00000015093	Sparcl1	3987.57	-1.48117	0.288377	-5.13624	2.8e-07	1.84e-05
ENSRNOG00000019525	Hspa9	996.096	-1.10458	0.215652	-5.12206	3.02e-07	1.97e-05
ENSRNOG00000006410	Akap5	53.8715	-3.52272	0.689728	-5.10741	3.27e-07	2.13e-05
ENSRNOG00000027125	Mboat1	1039.25	0.933082	0.182725	5.10649	3.28e-07	2.13e-05
ENSRNOG00000003869	Sod3	625.322	-2.35079	0.460706	-5.10257	3.35e-07	2.17e-05
ENSRNOG00000058572	Nek9	702.624	-0.911601	0.178818	-5.09794	3.43e-07	2.21e-05
ENSRNOG00000008310	Mpo	130.82	-6.09046	1.19589	-5.09283	3.53e-07	2.26e-05
ENSRNOG00000013121	Mier3	4691.37	0.726426	0.142692	5.09085	3.56e-07	2.28e-05
ENSRNOG00000060528	Cacna1g	1849.83	0.889371	0.174734	5.08986	3.58e-07	2.28e-05
ENSRNOG00000010841	Col8a2	686.549	-1.61112	0.317031	-5.08192	3.74e-07	2.36e-05
ENSRNOG00000007338	Fbln2	483.925	-1.81401	0.357282	-5.07724	3.83e-07	2.4e-05
ENSRNOG00000014288	Fn1	4361.97	-1.75044	0.344748	-5.07746	3.83e-07	2.4e-05
ENSRNOG00000006472	Hspa2	577.989	-1.66212	0.327723	-5.07174	3.94e-07	2.47e-05
ENSRNOG00000015406	Pgm5	2233.22	-1.86473	0.36773	-5.07092	3.96e-07	2.47e-05
ENSRNOG00000017206	Igfbp5	6451.85	-1.28027	0.252648	-5.0674	4.03e-07	2.51e-05
ENSRNOG00000010017	Wee1	613.052	-0.870516	0.171962	-5.06224	4.14e-07	2.57e-05
ENSRNOG00000019382	Zbtb47	286.322	-1.69329	0.334535	-5.06162	4.16e-07	2.57e-05
ENSRNOG00000043387	Cpe	2449.52	-1.22402	0.242077	-5.05634	4.27e-07	2.63e-05
ENSRNOG00000016050	Fgfr1	1183.75	-1.24146	0.245925	-5.04813	4.46e-07	2.73e-05
ENSRNOG00000018646	Hbegf	741.062	0.970637	0.192295	5.04764	4.47e-07	2.73e-05
ENSRNOG00000000805	Gja1	976.689	-1.32271	0.262286	-5.04301	4.58e-07	2.79e-05
ENSRNOG00000014395	Gli3	54.4544	-2.48662	0.493621	-5.03751	4.72e-07	2.86e-05
ENSRNOG00000008697	Nov	111.526	-2.02495	0.402022	-5.03691	4.73e-07	2.86e-05
ENSRNOG00000032375	Capn13	2303.86	0.8924	0.177217	5.03562	4.76e-07	2.87e-05
ENSRNOG00000011070	Gnb4	128.919	-1.38557	0.275318	-5.03261	4.84e-07	2.91e-05
ENSRNOG00000010549	Tspo	409.816	-1.34199	0.266746	-5.03099	4.88e-07	2.92e-05
ENSRNOG00000004303	Timp3	492.455	-1.77772	0.353614	-5.0273	4.97e-07	2.97e-05
ENSRNOG00000014013	Map4k4	1129.33	-0.912424	0.18154	-5.02603	5.01e-07	2.98e-05
ENSRNOG00000042915	Mxra7	114.352	-1.48017	0.294754	-5.02171	5.12e-07	3.03e-05
ENSRNOG00000009239	Entpd8	3476.74	0.66343	0.132229	5.01727	5.24e-07	3.1e-05
ENSRNOG00000051440	Ppp1r12b	2643.9	-1.80866	0.361253	-5.00664	5.54e-07	3.26e-05
ENSRNOG00000026649	Dnmt3a	435.622	-0.829274	0.165814	-5.00123	5.7e-07	3.34e-05
ENSRNOG00000003244	Ltc4s	277.171	1.16507	0.233022	4.99985	5.74e-07	3.34e-05
ENSRNOG00000020577	Pip5k1c	1160.83	-0.692416	0.138479	-5.00015	5.73e-07	3.34e-05
ENSRNOG00000020533	Htra1	915.021	-1.10883	0.221824	-4.99868	5.77e-07	3.35e-05
ENSRNOG00000048088	Mest	136.208	-3.65646	0.733815	-4.98281	6.27e-07	3.61e-05
ENSRNOG00000008445	Dact1	95.4185	-2.04592	0.410688	-4.98169	6.3e-07	3.61e-05
ENSRNOG00000003084	Parp1	817.18	-1.28733	0.258765	-4.9749	6.53e-07	3.72e-05
ENSRNOG00000018939	Rexo2	858.422	-0.777861	0.156357	-4.9749	6.53e-07	3.72e-05
ENSRNOG00000000500	Scube3	191.675	-1.94707	0.391482	-4.9736	6.57e-07	3.73e-05
ENSRNOG00000016423	Tacc1	1255.97	-1.21323	0.243995	-4.97237	6.61e-07	3.74e-05
ENSRNOG00000000599	Lama4	1132.5	-1.60776	0.323433	-4.97093	6.66e-07	3.76e-05
ENSRNOG00000003120	Prelp	1347.93	-1.34346	0.270408	-4.96828	6.76e-07	3.8e-05
ENSRNOG00000021086	Dtx4	174.82	-1.38449	0.278726	-4.9672	6.79e-07	3.81e-05
ENSRNOG00000043350	Cap2	265.941	-1.66627	0.336337	-4.95416	7.26e-07	4.05e-05
ENSRNOG00000024998	Trps1	59.7398	-2.30663	0.465551	-4.95463	7.25e-07	4.05e-05
ENSRNOG00000007290	Atp1a2	1732.74	-2.05586	0.415451	-4.9485	7.48e-07	4.15e-05
ENSRNOG00000054689	Cox7b	1339.74	0.840621	0.169887	4.94813	7.49e-07	4.15e-05
ENSRNOG00000049880	Tmem200c	89.9255	-2.20465	0.4456	-4.94759	7.51e-07	4.15e-05
ENSRNOG00000011586	Ccnl1	2121.38	0.800886	0.161944	4.94545	7.6e-07	4.18e-05
ENSRNOG00000052256	Dact3	1616.47	-1.52468	0.308853	-4.93658	7.95e-07	4.35e-05
ENSRNOG00000007370	Rnf144a	138.704	-1.67236	0.339203	-4.93026	8.21e-07	4.48e-05
ENSRNOG00000010744	Nrp1	344.873	-1.11242	0.225674	-4.9293	8.25e-07	4.49e-05
ENSRNOG00000016671	Dtna	114.542	-2.24949	0.45651	-4.92759	8.33e-07	4.5e-05
ENSRNOG00000004346	Notch3	783.087	-0.945381	0.191951	-4.92512	8.43e-07	4.54e-05
ENSRNOG00000042620	Marveld1	1650.38	-1.42369	0.28925	-4.92201	8.57e-07	4.6e-05
ENSRNOG00000016558	Pllp	483.123	1.03201	0.209707	4.92122	8.6e-07	4.61e-05
ENSRNOG00000031890	Ncam1	95.1093	-1.93454	0.393398	-4.91751	8.77e-07	4.68e-05
ENSRNOG00000043219	Fbn2	111.89	-1.7534	0.356849	-4.91357	8.94e-07	4.76e-05
ENSRNOG00000008247	Ikbip	126.685	-1.57129	0.319879	-4.91215	9.01e-07	4.78e-05
ENSRNOG00000007033	Sorcs2	627.694	-1.17014	0.238232	-4.91176	9.03e-07	4.78e-05
ENSRNOG00000010079	Car3	3889.74	-4.9175	1.00149	-4.9102	9.1e-07	4.8e-05
ENSRNOG00000042353	Mlkl	1051.6	0.821566	0.167438	4.90669	9.26e-07	4.86e-05
ENSRNOG00000008862	Abcg4	595.013	-1.65546	0.337485	-4.90528	9.33e-07	4.88e-05
ENSRNOG00000049827	Arl14	1034.01	0.765095	0.156058	4.90264	9.46e-07	4.93e-05
ENSRNOG00000058898	Nedd4	5566.08	-1.08422	0.221406	-4.89699	9.73e-07	5.06e-05
ENSRNOG00000013324	Cdh5	446.049	-1.29825	0.265407	-4.89155	1e-06	5.19e-05
ENSRNOG00000013030	Pip4k2b	164.119	-1.33433	0.272896	-4.8895	1.01e-06	5.21e-05
ENSRNOG00000020813	Ltbp3	1297.56	-1.38892	0.284174	-4.88759	1.02e-06	5.25e-05
ENSRNOG00000011892	Slc36a2	54.6663	-3.10278	0.635067	-4.88575	1.03e-06	5.27e-05
ENSRNOG00000008602	Steap4	108.809	-1.51956	0.311042	-4.88538	1.03e-06	5.27e-05
ENSRNOG00000015310	Lrrc32	354.83	-0.896164	0.183539	-4.88269	1.05e-06	5.33e-05
ENSRNOG00000010233	Cald1	4023.68	-1.37989	0.283871	-4.86097	1.17e-06	5.92e-05
ENSRNOG00000001129	Fbxo21	127.897	-1.34548	0.276875	-4.85951	1.18e-06	5.95e-05
ENSRNOG00000016031	Bicd2	578.245	-0.926932	0.191057	-4.85161	1.22e-06	6.17e-05
ENSRNOG00000058003	Spon1	237.702	-1.11227	0.229489	-4.84671	1.26e-06	6.31e-05
ENSRNOG00000008116	Plpp3	1351.54	-0.765647	0.158224	-4.839	1.3e-06	6.54e-05
ENSRNOG00000020480	Fads1	361.996	-1.13788	0.2352	-4.8379	1.31e-06	6.55e-05
ENSRNOG00000020139	Khdc4	2632.95	0.582103	0.120372	4.83586	1.33e-06	6.6e-05
ENSRNOG00000002041	Boc	282.426	-1.47141	0.304374	-4.83421	1.34e-06	6.62e-05
ENSRNOG00000038202	Calml4	5119.58	0.691604	0.143066	4.83417	1.34e-06	6.62e-05
ENSRNOG00000002866	Rassf6	486.176	0.859536	0.17793	4.83075	1.36e-06	6.72e-05
ENSRNOG00000014837	Emilin2	84.3353	-1.79255	0.371118	-4.83013	1.36e-06	6.72e-05
ENSRNOG00000022395	Tnrc6c	641.518	-0.815271	0.168822	-4.82918	1.37e-06	6.74e-05
ENSRNOG00000058646	Zfp36l1	3755.05	-0.734679	0.152158	-4.82839	1.38e-06	6.74e-05
ENSRNOG00000034013	Acaca	697.762	-1.84555	0.382375	-4.82653	1.39e-06	6.78e-05
ENSRNOG00000039668	Col8a1	101.965	-1.94603	0.403219	-4.82625	1.39e-06	6.78e-05
ENSRNOG00000006987	Tmem263	89.2532	-1.8209	0.377719	-4.82079	1.43e-06	6.95e-05
ENSRNOG00000056756	Actn1	3909.29	-1.40112	0.290897	-4.81655	1.46e-06	7.08e-05
ENSRNOG00000033531	Cacna2d1	155.713	-2.10071	0.436566	-4.81189	1.5e-06	7.17e-05
ENSRNOG00000016366	Colec12	206.155	-1.44654	0.300665	-4.81116	1.5e-06	7.17e-05
ENSRNOG00000004101	2019-03-01	202.64	-2.41794	0.502547	-4.81137	1.5e-06	7.17e-05
ENSRNOG00000016688	Ston1	126.938	-1.67589	0.348287	-4.81181	1.5e-06	7.17e-05
ENSRNOG00000016848	Fzd4	411.339	-1.74445	0.36268	-4.80988	1.51e-06	7.2e-05
ENSRNOG00000003259	C1qtnf1	622.172	-1.19696	0.249171	-4.80378	1.56e-06	7.4e-05
ENSRNOG00000006916	Sardh	161.507	-1.66401	0.346439	-4.80318	1.56e-06	7.41e-05
ENSRNOG00000010840	Adamtsl3	119.803	-1.94426	0.405135	-4.79905	1.59e-06	7.54e-05
ENSRNOG00000029614	Robo1	54.8718	-2.36654	0.493531	-4.79512	1.63e-06	7.67e-05
ENSRNOG00000053541	LOC103690317	66.3848	2.41487	0.503813	4.79318	1.64e-06	7.72e-05
ENSRNOG00000017932	St3gal2	266.109	-0.972188	0.202856	-4.7925	1.65e-06	7.73e-05
ENSRNOG00000024310	Kcnf1	159.98	-2.91877	0.609118	-4.79179	1.65e-06	7.74e-05
ENSRNOG00000010098	Plek2	2970.08	0.720616	0.150586	4.78543	1.71e-06	7.97e-05
ENSRNOG00000019948	Phf20	165.554	-1.2416	0.259493	-4.7847	1.71e-06	7.97e-05
ENSRNOG00000033564	Cfd	1415.7	-4.2995	0.899369	-4.78058	1.75e-06	8.08e-05
ENSRNOG00000004208	Crim1	587.119	-1.01008	0.211276	-4.78087	1.75e-06	8.08e-05
ENSRNOG00000017466	Kif5b	830.166	-0.720722	0.150792	-4.77959	1.76e-06	8.09e-05
ENSRNOG00000031934	Enah	874.685	-1.93499	0.40491	-4.77881	1.76e-06	8.1e-05
ENSRNOG00000001962	Fam3b	3388.9	0.729396	0.152829	4.77262	1.82e-06	8.32e-05
ENSRNOG00000009068	Phlda3	980.181	-1.41852	0.297223	-4.77257	1.82e-06	8.32e-05
ENSRNOG00000023546	Hspb1	1632.58	-1.27462	0.267282	-4.76882	1.85e-06	8.45e-05
ENSRNOG00000026953	Gpr88	78.0396	-1.5312	0.321279	-4.76596	1.88e-06	8.53e-05
ENSRNOG00000005806	Oxtr	24.2776	-7.81585	1.63988	-4.76612	1.88e-06	8.53e-05
ENSRNOG00000001687	Crybg3	124.64	-1.26916	0.266345	-4.76508	1.89e-06	8.54e-05
ENSRNOG00000002456	Hlf	27.2517	-3.03833	0.637663	-4.76479	1.89e-06	8.54e-05
ENSRNOG00000013353	Tmem260	1285.61	0.608915	0.127833	4.76337	1.9e-06	8.57e-05
ENSRNOG00000029242	Plekho2	213.652	-1.45065	0.304695	-4.76101	1.93e-06	8.65e-05
ENSRNOG00000026941	Tril	424.954	-1.26778	0.26648	-4.75751	1.96e-06	8.78e-05
ENSRNOG00000015858	Hyal1	50.5213	-2.32373	0.488865	-4.75332	2e-06	8.92e-05
ENSRNOG00000003088	Arhgap31	142.898	-1.59637	0.33598	-4.75137	2.02e-06	8.94e-05
ENSRNOG00000003603	Arhgap44	53.8473	-2.1624	0.455052	-4.75199	2.01e-06	8.94e-05
ENSRNOG00000011789	Cdon	284.878	-1.15232	0.242528	-4.7513	2.02e-06	8.94e-05
ENSRNOG00000010947	Mmp14	1352.98	-0.811148	0.170774	-4.74984	2.04e-06	8.99e-05
ENSRNOG00000015505	Mfap5	112.677	-2.1201	0.446593	-4.74728	2.06e-06	9.08e-05
ENSRNOG00000009388	Sptssb	1701.61	0.787839	0.166435	4.73362	2.21e-06	9.69e-05
ENSRNOG00000026844	Lypd8	191127	0.706738	0.149426	4.72969	2.25e-06	9.85e-05
ENSRNOG00000017911	Tcaf1	122.68	-1.52434	0.322556	-4.7258	2.29e-06	0.00010019
ENSRNOG00000008174	Appl2	890.854	0.694013	0.146938	4.72317	2.32e-06	0.000100904
ENSRNOG00000012206	Dennd5a	620.463	-1.08985	0.230729	-4.7235	2.32e-06	0.000100904
ENSRNOG00000036798	Dusp3	642.689	-1.19476	0.253001	-4.72237	2.33e-06	0.000100904
ENSRNOG00000057451	Itga5	908.794	-1.3955	0.295488	-4.7227	2.33e-06	0.000100904
ENSRNOG00000015365	Col4a3	35.6433	-2.42458	0.513613	-4.72063	2.35e-06	0.000101526
ENSRNOG00000033772	Serpinb9	270.022	-1.27767	0.270854	-4.71721	2.39e-06	0.000102997
ENSRNOG00000018445	Agt	676.838	-3.68354	0.7812	-4.71523	2.41e-06	0.000103506
ENSRNOG00000005371	Klhl29	130.087	-1.58795	0.336755	-4.71546	2.41e-06	0.000103506
ENSRNOG00000015822	Klf13	171.865	-1.18207	0.250932	-4.71071	2.47e-06	0.000105571
ENSRNOG00000059348	LOC103694902	190.189	2.597	0.551537	4.70866	2.49e-06	0.000106387
ENSRNOG00000055049	Aldh1a2	80.5093	-1.7158	0.36471	-4.70456	2.54e-06	0.000108288
ENSRNOG00000023661	Celf2	119.839	-2.06669	0.439406	-4.70338	2.56e-06	0.000108655
ENSRNOG00000008010	Hoxb5	1292.32	0.95343	0.202737	4.70278	2.57e-06	0.000108715
ENSRNOG00000031475	Col16a1	777.525	-1.25402	0.266735	-4.70137	2.58e-06	0.000109212
ENSRNOG00000004377	Lpin1	282.227	-1.55862	0.331711	-4.69874	2.62e-06	0.000110363
ENSRNOG00000031398	Mab21l2	452.963	-1.88002	0.400642	-4.69251	2.7e-06	0.000113512
ENSRNOG00000017933	Ccdc3	30.2708	-2.81074	0.600052	-4.68416	2.81e-06	0.000117962
ENSRNOG00000053450	Myadm	1821.64	-1.05702	0.225705	-4.68319	2.82e-06	0.000118242
ENSRNOG00000039079	Ces2h	379.541	0.760417	0.162403	4.68229	2.84e-06	0.000118484
ENSRNOG00000011971	C1s	850.206	-1.48007	0.316216	-4.68057	2.86e-06	0.000119206
ENSRNOG00000002906	Nr1i2	4250.45	0.6908	0.147761	4.67511	2.94e-06	0.000122135
ENSRNOG00000025768	Clk1	4872.48	0.643194	0.137636	4.67317	2.97e-06	0.00012301
ENSRNOG00000012036	Pcsk5	153.182	-1.66959	0.357381	-4.67174	2.99e-06	0.000123579
ENSRNOG00000020261	Fam53c	309.376	-0.890088	0.190603	-4.66985	3.01e-06	0.000124432
ENSRNOG00000014030	Synm	5023.4	-1.48166	0.31738	-4.6684	3.04e-06	0.000125028
ENSRNOG00000002916	Car4	10214	0.711312	0.152407	4.66718	3.05e-06	0.000125481
ENSRNOG00000013000	Ldhb	642.261	-1.56944	0.33718	-4.65459	3.25e-06	0.000133087
ENSRNOG00000060514	Wdr54	34.9031	-2.92667	0.629073	-4.65235	3.28e-06	0.000134235
ENSRNOG00000012420	Bcl9l	1658.19	-0.647645	0.1394	-4.64596	3.38e-06	0.000138142
ENSRNOG00000011076	Ank2	264.035	-2.12448	0.457598	-4.64268	3.44e-06	0.00014003
ENSRNOG00000005861	Hsd11b1	146.388	-1.62405	0.349957	-4.64071	3.47e-06	0.000140924
ENSRNOG00000019184	Npr3	36.815	-3.69619	0.796518	-4.64043	3.48e-06	0.000140924
ENSRNOG00000015655	Ptgfrn	2516.18	-0.771777	0.166583	-4.63298	3.6e-06	0.000145761
ENSRNOG00000021176	Mtmr11	11477	0.821461	0.177629	4.62459	3.75e-06	0.000151445
ENSRNOG00000013917	Igsf10	239.623	-1.05615	0.22853	-4.62151	3.81e-06	0.000153365
ENSRNOG00000023172	Dnajb3	1242.38	1.00499	0.217634	4.61782	3.88e-06	0.000155765
ENSRNOG00000000515	Mapk13	9459.81	0.725445	0.157189	4.6151	3.93e-06	0.00015746
ENSRNOG00000043044	Cnn2	433.194	-1.78721	0.387734	-4.60938	4.04e-06	0.000160776
ENSRNOG00000002582	Hand1	147.274	-1.98524	0.430924	-4.60694	4.09e-06	0.000161656
ENSRNOG00000048723	Pros1	312.731	-0.973561	0.211323	-4.60699	4.09e-06	0.000161656
ENSRNOG00000021671	Rtl6	58.1406	-2.23815	0.485831	-4.60685	4.09e-06	0.000161656
ENSRNOG00000016258	Zfp516	153.842	-1.14259	0.248264	-4.60234	4.18e-06	0.000164836
ENSRNOG00000007519	Tmem43	541.284	-0.770244	0.167448	-4.5999	4.23e-06	0.000166411
ENSRNOG00000042344	Smim22	2591.43	0.639553	0.139226	4.59364	4.36e-06	0.000171104
ENSRNOG00000051720	Nudc	278.382	-1.34609	0.293393	-4.58799	4.48e-06	0.00017541
ENSRNOG00000019549	Akap12	737.647	-1.57589	0.343574	-4.58675	4.5e-06	0.000176072
ENSRNOG00000017940	Rere	3039.86	-0.62138	0.135598	-4.58251	4.59e-06	0.000179291
ENSRNOG00000003809	Sat1	10234.7	0.845396	0.184552	4.58081	4.63e-06	0.00018036
ENSRNOG00000004688	Rbfox2	328.079	-0.979984	0.214034	-4.57864	4.68e-06	0.000181837
ENSRNOG00000001531	Chac2	501.149	1.10604	0.241735	4.57541	4.75e-06	0.000184266
ENSRNOG00000014652	Aqp8	1405.77	1.34223	0.293472	4.57364	4.79e-06	0.000185427
ENSRNOG00000004936	Sdc2	618.724	-1.13563	0.248375	-4.57224	4.83e-06	0.000185866
ENSRNOG00000022239	Trarg1	400.235	-3.95983	0.865995	-4.57258	4.82e-06	0.000185866
ENSRNOG00000015941	Fkbp10	492.279	-1.11057	0.242946	-4.57127	4.85e-06	0.000185929
ENSRNOG00000011441	Tpd52	3828.61	0.683038	0.149405	4.57171	4.84e-06	0.000185929
ENSRNOG00000002682	Zfp692	1531.95	0.862458	0.188761	4.56906	4.9e-06	0.000187093
ENSRNOG00000016636	Lpin3	2220.59	0.708683	0.155192	4.5665	4.96e-06	0.000188984
ENSRNOG00000043143	Eml1	396.004	-1.45483	0.318841	-4.56289	5.05e-06	0.000191855
ENSRNOG00000009629	Car2	30958.9	0.773082	0.1695	4.56095	5.09e-06	0.000193221
ENSRNOG00000020346	Best1	550.157	0.846613	0.185703	4.55896	5.14e-06	0.000194647
ENSRNOG00000014230	Map1a	620.512	-1.54169	0.33827	-4.55758	5.17e-06	0.000195521
ENSRNOG00000015086	Plin1	697.679	-5.15755	1.13177	-4.55705	5.19e-06	0.000195597
ENSRNOG00000012346	Epb41l2	735.767	-0.916329	0.201229	-4.55365	5.27e-06	0.000198364
ENSRNOG00000001217	Lrrc3	60.7254	-1.80316	0.396109	-4.55218	5.31e-06	0.000199334
ENSRNOG00000005767	Tulp3	60.3534	-1.91655	0.421111	-4.55117	5.33e-06	0.000199874
ENSRNOG00000024470	Lman1	115.074	-1.48716	0.327159	-4.54568	5.48e-06	0.0002043
ENSRNOG00000002449	Maged2	220.775	-1.27253	0.279925	-4.54597	5.47e-06	0.0002043
ENSRNOG00000010780	Dlc1	406.64	-1.46106	0.32165	-4.54239	5.56e-06	0.000206651
ENSRNOG00000062125	Aox3	28.8544	-5.63818	1.24176	-4.54047	5.61e-06	0.000207678
ENSRNOG00000012648	Ppp1r14d	2526.74	0.713788	0.157198	4.54068	5.61e-06	0.000207678
ENSRNOG00000052113	Ppp1r9b	1646.51	-0.792494	0.174638	-4.53793	5.68e-06	0.000209762
ENSRNOG00000016957	Igfbp2	170.365	-2.60928	0.575577	-4.53333	5.81e-06	0.000213942
ENSRNOG00000001469	Eln	5351.66	-1.491	0.329285	-4.528	5.95e-06	0.000218947
ENSRNOG00000054860	Clec12a	141.941	1.28127	0.28304	4.52682	5.99e-06	0.000219263
ENSRNOG00000000341	Nid2	603.006	-1.8682	0.412734	-4.5264	6e-06	0.000219263
ENSRNOG00000005828	Skp1	6863.81	0.564999	0.124816	4.52665	5.99e-06	0.000219263
ENSRNOG00000006060	Matn2	372.529	-1.44169	0.318804	-4.5222	6.12e-06	0.000223197
ENSRNOG00000000894	Fry	315.956	-1.4309	0.316536	-4.52048	6.17e-06	0.000224558
ENSRNOG00000036960	Abcc9	667.629	-1.19268	0.264061	-4.51668	6.28e-06	0.000228164
ENSRNOG00000013328	Rbpms	537.595	-1.45194	0.321497	-4.51618	6.3e-06	0.000228234
ENSRNOG00000026053	Grem1	629.27	-1.68139	0.372467	-4.51421	6.36e-06	0.0002299
ENSRNOG00000003442	Adora1	124.743	-2.25274	0.499616	-4.50895	6.52e-06	0.0002352
ENSRNOG00000010997	Ednrb	76.9789	-1.88426	0.418005	-4.50774	6.55e-06	0.000236069
ENSRNOG00000001738	Eif4g1	2087.36	-0.744712	0.165442	-4.50136	6.75e-06	0.000242289
ENSRNOG00000016653	Ngef	1848.45	0.839131	0.186411	4.50151	6.75e-06	0.000242289
ENSRNOG00000026120	Fam8a1	684.473	-1.06129	0.236181	-4.49355	7e-06	0.000250676
ENSRNOG00000004402	Lpgat1	227.674	-1.3905	0.309464	-4.49326	7.01e-06	0.000250676
ENSRNOG00000050233	Cchcr1	1150.07	0.684704	0.152452	4.49127	7.08e-06	0.000252527
ENSRNOG00000015957	F13a1	95.7112	-1.5817	0.352246	-4.49033	7.11e-06	0.000253143
ENSRNOG00000012095	Pkia	133.72	-1.70508	0.379816	-4.48922	7.15e-06	0.000253958
ENSRNOG00000012549	Hs2st1	519.185	-0.701445	0.156347	-4.48647	7.24e-06	0.000256747
ENSRNOG00000051948	Hcfc1	269.063	-1.80321	0.401992	-4.4857	7.27e-06	0.000257165
ENSRNOG00000020873	Nphs1	53.1037	-5.08323	1.13351	-4.48451	7.31e-06	0.000257572
ENSRNOG00000020441	Wnk4	302.321	0.843112	0.187989	4.48489	7.3e-06	0.000257572
ENSRNOG00000046972	Chrm2	98.8389	-2.25714	0.503498	-4.48293	7.36e-06	0.000258984
ENSRNOG00000007104	Itpr1	559.973	-1.04768	0.233866	-4.47984	7.47e-06	0.000261728
ENSRNOG00000051472	Hoxd11	81.5483	-1.4467	0.32312	-4.47727	7.56e-06	0.000263887
ENSRNOG00000000443	LOC103689965	337.592	-1.92591	0.430215	-4.47663	7.58e-06	0.000263887
ENSRNOG00000013340	Twsg1	574.408	-0.888631	0.198489	-4.47698	7.57e-06	0.000263887
ENSRNOG00000015860	Gipr	82.8848	1.37238	0.306723	4.47432	7.67e-06	0.000265963
ENSRNOG00000031173	Snd1	872.376	-0.871084	0.194782	-4.47211	7.75e-06	0.000268214
ENSRNOG00000013072	Plxna4	36.245	-2.15986	0.483653	-4.46572	7.98e-06	0.000275809
ENSRNOG00000002511	Flt4	174.927	-1.58736	0.355759	-4.46189	8.12e-06	0.000279697
ENSRNOG00000005465	Kcnmb1	308.749	-1.63516	0.36646	-4.46205	8.12e-06	0.000279697
ENSRNOG00000013969	Ahi1	58.7554	-1.83628	0.411788	-4.45929	8.22e-06	0.000282561
ENSRNOG00000014274	Trit1	1732.72	0.695176	0.155985	4.45669	8.32e-06	0.000284909
ENSRNOG00000021182	Sv2a	159.797	-1.17627	0.264312	-4.45031	8.57e-06	0.000292945
ENSRNOG00000014797	Tmbim1	3551.91	0.626813	0.140876	4.44939	8.61e-06	0.000293641
ENSRNOG00000009949	Pcdh18	270.51	-1.45207	0.326564	-4.44652	8.73e-06	0.000296526
ENSRNOG00000010617	Scube1	139.204	-1.75981	0.395778	-4.44647	8.73e-06	0.000296526
ENSRNOG00000024986	Mmrn1	227.117	-1.29898	0.292196	-4.44559	8.77e-06	0.000297184
ENSRNOG00000001767	RGD1562339	72.9739	-1.59436	0.358877	-4.44264	8.89e-06	0.000300714
ENSRNOG00000019023	Tars	534.431	-0.748687	0.168617	-4.44016	8.99e-06	0.000303622
ENSRNOG00000015179	Tradd	1629.31	0.775186	0.174664	4.43815	9.07e-06	0.000305896
ENSRNOG00000018181	Stk25	17160	0.664263	0.149735	4.43626	9.15e-06	0.000307863
ENSRNOG00000055925	Zc3h7b	1413.83	-0.682082	0.153762	-4.43596	9.17e-06	0.000307863
ENSRNOG00000028227	Pbrm1	524.559	-0.866242	0.195371	-4.43382	9.26e-06	0.000310338
ENSRNOG00000026474	Cad	626.938	-1.00707	0.227174	-4.43301	9.29e-06	0.000310931
ENSRNOG00000002294	Snx29	116.454	-1.83741	0.414852	-4.42908	9.46e-06	0.000316056
ENSRNOG00000017786	Acta1	184.189	-1.96901	0.444716	-4.42758	9.53e-06	0.000317664
ENSRNOG00000058439	Fam50a	64.7188	3.80934	0.862001	4.41918	9.91e-06	0.00032965
ENSRNOG00000007151	Cdk14	117.637	-1.47359	0.333604	-4.41719	1e-05	0.000332082
ENSRNOG00000002212	Hsd17b13	425.398	0.948615	0.214797	4.41634	1e-05	0.000332774
ENSRNOG00000058739	Snn	321.014	-1.56701	0.355014	-4.41392	1.02e-05	0.000335882
ENSRNOG00000000158	Cdo1	300.817	-3.72661	0.844656	-4.41198	1.02e-05	0.000337159
ENSRNOG00000017469	Anxa1	392.414	-1.51707	0.343937	-4.4109	1.03e-05	0.000338102
ENSRNOG00000009079	Prkar2b	352.824	-1.85417	0.420594	-4.40846	1.04e-05	0.000341305
ENSRNOG00000021919	Rhoj	675.345	-1.18245	0.268253	-4.40799	1.04e-05	0.00034142
ENSRNOG00000014209	Utp6	162.909	-1.32539	0.301305	-4.39884	1.09e-05	0.000354179
ENSRNOG00000047781	Slc25a23	272.581	-1.24472	0.283068	-4.39724	1.1e-05	0.000356141
ENSRNOG00000004882	Capn6	80.6306	-2.1662	0.493037	-4.39359	1.11e-05	0.000360874
ENSRNOG00000045797	Lep	48.0584	-3.96883	0.903637	-4.39206	1.12e-05	0.000362756
ENSRNOG00000012181	Lpl	1801.3	-3.16404	0.722036	-4.38211	1.18e-05	0.000378359
ENSRNOG00000019244	Mxra8	590.681	-1.11297	0.253963	-4.38242	1.17e-05	0.000378359
ENSRNOG00000047368	Acer1	675.288	0.889401	0.202986	4.38159	1.18e-05	0.000378577
ENSRNOG00000001769	Tnk2	8473.57	0.811847	0.185753	4.37056	1.24e-05	0.000397505
ENSRNOG00000023216	Ccdc17	822.95	0.776577	0.177716	4.36977	1.24e-05	0.000398234
ENSRNOG00000014160	Tcp1	458.037	-0.830818	0.190191	-4.36834	1.25e-05	0.000400137
ENSRNOG00000042903	Cox7a2	1170.74	0.798253	0.182813	4.36649	1.26e-05	0.000402663
ENSRNOG00000033152	Rps18l1	463.927	0.958532	0.219536	4.36618	1.26e-05	0.000402663
ENSRNOG00000018951	Col4a5	593.786	-1.16618	0.267154	-4.36521	1.27e-05	0.000403733
ENSRNOG00000003031	Atp2b4	3654.69	-1.515	0.347285	-4.36241	1.29e-05	0.000408202
ENSRNOG00000024139	Miip	46.1137	2.88702	0.662417	4.35831	1.31e-05	0.000415192
ENSRNOG00000060693	Catsperg	225.146	0.998871	0.229215	4.35779	1.31e-05	0.000415443
ENSRNOG00000012157	Snrnp200	1437.11	-0.664932	0.152867	-4.34974	1.36e-05	0.000430218
ENSRNOG00000014961	Pdpn	228.378	-0.937279	0.21561	-4.3471	1.38e-05	0.000433887
ENSRNOG00000011058	Utrn	1222.11	-0.855402	0.196774	-4.34712	1.38e-05	0.000433887
ENSRNOG00000019384	Med11	471.905	0.794645	0.182822	4.34654	1.38e-05	0.00043423
ENSRNOG00000033736	Diras3	143.824	-1.32099	0.304533	-4.33777	1.44e-05	0.000451137
ENSRNOG00000031544	Larp1	583.75	-0.794899	0.183438	-4.33335	1.47e-05	0.000458681
ENSRNOG00000005573	Ntn4	89.5419	-1.29697	0.299568	-4.32949	1.49e-05	0.000465986
ENSRNOG00000004474	Klhdc2	658.821	-0.963933	0.222698	-4.32843	1.5e-05	0.000467065
ENSRNOG00000002215	Mylk	16842.9	-1.21968	0.281797	-4.32821	1.5e-05	0.000467065
ENSRNOG00000001249	Col6a1	8505.54	-1.15738	0.267561	-4.32567	1.52e-05	0.000471658
ENSRNOG00000010475	Casp3	3400.33	0.688587	0.15932	4.32205	1.55e-05	0.000477799
ENSRNOG00000017500	Mtss1l	1026.78	-1.36387	0.315547	-4.32223	1.54e-05	0.000477799
ENSRNOG00000010238	Chmp4c	1423.09	0.618391	0.143139	4.32021	1.56e-05	0.000479299
ENSRNOG00000020350	Pacs1	211.233	-1.47789	0.342068	-4.32045	1.56e-05	0.000479299
ENSRNOG00000019680	Mst1	43.0436	-4.00799	0.928124	-4.31838	1.57e-05	0.000481641
ENSRNOG00000006604	Thy1	615.575	-0.778454	0.180265	-4.31838	1.57e-05	0.000481641
ENSRNOG00000028198	Sh2b3	869.525	-1.18843	0.275241	-4.31777	1.58e-05	0.000482139
ENSRNOG00000048237	Tcta	1906.91	0.53574	0.12419	4.31389	1.6e-05	0.000489855
ENSRNOG00000043233	Cyp4f6	1590.89	0.779796	0.18088	4.31113	1.62e-05	0.00049431
ENSRNOG00000015518	Rbp4	523.717	-3.87429	0.898654	-4.31122	1.62e-05	0.00049431
ENSRNOG00000032908	Acaa1a	3541.42	0.958948	0.222528	4.30934	1.64e-05	0.000497472
ENSRNOG00000018873	Fam168a	308.714	-1.06415	0.247102	-4.30651	1.66e-05	0.000503021
ENSRNOG00000057880	Myh11	49671.2	-1.40325	0.326152	-4.30244	1.69e-05	0.000510627
ENSRNOG00000015962	Nmnat1	738.885	0.764191	0.177618	4.30245	1.69e-05	0.000510627
ENSRNOG00000049876	Prkar1a	2061.51	-0.515455	0.120066	-4.29311	1.76e-05	0.000531669
ENSRNOG00000007300	C1qtnf6	305.036	-1.0776	0.251133	-4.29094	1.78e-05	0.000535978
ENSRNOG00000010643	Kank2	2864.33	-1.12378	0.262109	-4.28744	1.81e-05	0.000540829
ENSRNOG00000057092	Slfn4	1390.86	1.13366	0.264394	4.28776	1.8e-05	0.000540829
ENSRNOG00000004821	Sntb1	33.4457	-2.95609	0.68935	-4.28823	1.8e-05	0.000540829
ENSRNOG00000015850	Rbp7	1560.17	0.83927	0.195831	4.28568	1.82e-05	0.000544216
ENSRNOG00000027376	Il17rc	3914.22	0.902662	0.21066	4.28492	1.83e-05	0.000544834
ENSRNOG00000021016	Ntn5	126.131	1.17174	0.273495	4.28432	1.83e-05	0.000544834
ENSRNOG00000002146	Pkd2	480.868	-1.44557	0.337401	-4.28444	1.83e-05	0.000544834
ENSRNOG00000004598	Tsen54	514.489	0.667285	0.155775	4.28366	1.84e-05	0.000545534
ENSRNOG00000049537	LOC100302372	192.001	-1.52095	0.355146	-4.28259	1.85e-05	0.000547251
ENSRNOG00000053691	Lama5	1506.31	-0.892093	0.208362	-4.28146	1.86e-05	0.000549133
ENSRNOG00000039666	Srpx	296.771	-1.40332	0.328011	-4.27827	1.88e-05	0.000556145
ENSRNOG00000007775	Cmpk1	4033.43	0.580673	0.135763	4.27712	1.89e-05	0.000558102
ENSRNOG00000002101	Paics	36.965	-2.34444	0.548729	-4.2725	1.93e-05	0.000568842
ENSRNOG00000016343	Dkk3	540.85	-1.15031	0.269356	-4.27059	1.95e-05	0.000571843
ENSRNOG00000014076	Mbnl1	285.641	-1.64899	0.38612	-4.27067	1.95e-05	0.000571843
ENSRNOG00000027410	Ccdc125	522.845	0.829477	0.19428	4.26949	1.96e-05	0.000573335
ENSRNOG00000059408	Prr12	1020.11	-0.646274	0.151387	-4.26902	1.96e-05	0.000573335
ENSRNOG00000026604	Cercam	381.506	-0.924945	0.216697	-4.26837	1.97e-05	0.000573616
ENSRNOG00000031506	LOC100360087	251.98	1.28677	0.301487	4.26808	1.97e-05	0.000573616
ENSRNOG00000004841	Akap6	115.997	-1.89364	0.443777	-4.26709	1.98e-05	0.000574719
ENSRNOG00000005478	Fkbp9	823.985	-1.02222	0.239568	-4.26692	1.98e-05	0.000574719
ENSRNOG00000014452	Zfhx3	229.673	-1.2954	0.303689	-4.26556	1.99e-05	0.0005773
ENSRNOG00000014863	Reck	243.992	-1.16845	0.273979	-4.26474	2e-05	0.000578469
ENSRNOG00000009790	Kcnk3	707.272	-1.73756	0.407773	-4.26109	2.03e-05	0.000587048
ENSRNOG00000047656	Gaa	577.343	-1.03379	0.242827	-4.2573	2.07e-05	0.000595156
ENSRNOG00000006670	Rai2	92.4089	-1.50963	0.354699	-4.25608	2.08e-05	0.000597456
ENSRNOG00000016267	Chst15	110.538	-1.33095	0.312785	-4.25516	2.09e-05	0.000598001
ENSRNOG00000016337	Slc22a1	836.546	0.707958	0.166376	4.25518	2.09e-05	0.000598001
ENSRNOG00000006995	Ano6	801.542	-1.01225	0.238142	-4.25061	2.13e-05	0.000609303
ENSRNOG00000025848	Sspo	1112.78	0.69837	0.164333	4.24972	2.14e-05	0.000610755
ENSRNOG00000011474	Ppp1r3b	989.533	0.846298	0.199165	4.24923	2.15e-05	0.000611098
ENSRNOG00000005853	Tacr1	32.003	-2.20846	0.520413	-4.24367	2.2e-05	0.000624
ENSRNOG00000004141	Vasn	130.881	-1.23793	0.291724	-4.24348	2.2e-05	0.000624
ENSRNOG00000007744	Ehd3	251.569	-1.7965	0.42369	-4.24013	2.23e-05	0.000632378
ENSRNOG00000008246	Emilin1	1969.21	-0.965363	0.227974	-4.23454	2.29e-05	0.000647285
ENSRNOG00000014426	Lox	118.868	-1.55133	0.366405	-4.23393	2.3e-05	0.000648007
ENSRNOG00000033791	Apc2	218.605	-1.58924	0.375432	-4.2331	2.3e-05	0.000649382
ENSRNOG00000019689	Vwf	696.497	-0.90621	0.214105	-4.23256	2.31e-05	0.000649922
ENSRNOG00000030596	LOC100362684	55.808	2.37087	0.560523	4.22975	2.34e-05	0.000656034
ENSRNOG00000019295	Rab12	160.675	-1.49252	0.352851	-4.2299	2.34e-05	0.000656034
ENSRNOG00000047988	Bola2	1967.3	0.70232	0.166103	4.22823	2.36e-05	0.000659425
ENSRNOG00000002255	Fam162a	13316	0.645592	0.15295	4.22093	2.43e-05	0.000679031
ENSRNOG00000037960	Stum	85.5777	-2.12094	0.50269	-4.21919	2.45e-05	0.000681095
ENSRNOG00000024460	Tarsl2	30.2241	-2.13865	0.506871	-4.21931	2.45e-05	0.000681095
ENSRNOG00000008168	Wnt5b	271.09	-1.21023	0.286814	-4.21954	2.45e-05	0.000681095
ENSRNOG00000025117	Noxo1	731.16	0.739069	0.17522	4.21794	2.47e-05	0.000683802
ENSRNOG00000050854	Clcn2	3563.73	1.3557	0.321645	4.21491	2.5e-05	0.000687715
ENSRNOG00000001250	Lfng	431.121	-0.982469	0.233071	-4.21532	2.49e-05	0.000687715
ENSRNOG00000018273	Ncl	2714.58	-0.719645	0.170722	-4.21531	2.49e-05	0.000687715
ENSRNOG00000021181	Sf3b4	3391.04	0.891408	0.211474	4.2152	2.5e-05	0.000687715
ENSRNOG00000011700	Ptprm	371.445	-1.2449	0.295478	-4.21317	2.52e-05	0.000691964
ENSRNOG00000051194	LOC108352134	150.341	1.19583	0.283872	4.21256	2.52e-05	0.000692575
ENSRNOG00000001699	Setd4	755.946	0.760352	0.180509	4.21227	2.53e-05	0.000692575
ENSRNOG00000006557	Cyfip2	464.987	-1.87238	0.444569	-4.21167	2.53e-05	0.000693366
ENSRNOG00000014007	Gfod1	32.8281	-2.24843	0.534488	-4.20669	2.59e-05	0.000707715
ENSRNOG00000008252	Spink4	4951.44	0.837765	0.199553	4.1982	2.69e-05	0.00073366
ENSRNOG00000029667	Tbce	855.105	0.623679	0.148697	4.1943	2.74e-05	0.000745264
ENSRNOG00000003683	Glp2r	109.055	-1.4218	0.339192	-4.19174	2.77e-05	0.000751434
ENSRNOG00000046891	Hk1	891.776	-1.03907	0.248007	-4.18969	2.79e-05	0.000756066
ENSRNOG00000027901	Mrm1	3125.9	0.806458	0.192488	4.18965	2.79e-05	0.000756066
ENSRNOG00000010325	Ptger3	110.937	-2.14301	0.512328	-4.18289	2.88e-05	0.000777749
ENSRNOG00000015614	Ppp1r16b	116.566	-2.19302	0.524611	-4.18027	2.91e-05	0.000785557
ENSRNOG00000023664	Lepr	42.6985	-1.92013	0.459544	-4.17833	2.94e-05	0.000791084
ENSRNOG00000042152	Gipc2	2522.19	0.685239	0.164039	4.17729	2.95e-05	0.000793533
ENSRNOG00000027498	Engase	2391	0.620051	0.148636	4.1716	3.02e-05	0.00081115
ENSRNOG00000007823	Hoxb6	4747.94	0.84579	0.202779	4.171	3.03e-05	0.000812071
ENSRNOG00000010479	Mycbp2	812.441	-0.867996	0.208176	-4.16953	3.05e-05	0.000816111
ENSRNOG00000036833	Zfp385a	469.769	-0.799489	0.1918	-4.16835	3.07e-05	0.000819134
ENSRNOG00000042980	Adam19	660.725	-1.18114	0.283558	-4.16542	3.11e-05	0.000828457
ENSRNOG00000015277	Serf2	1446.62	0.670024	0.160869	4.16504	3.11e-05	0.000828618
ENSRNOG00000014751	Ret	368.361	-1.57391	0.378377	-4.15963	3.19e-05	0.000847225
ENSRNOG00000059461	B4galt1	183.528	-1.39259	0.334917	-4.15801	3.21e-05	0.000851989
ENSRNOG00000011573	Csad	551.08	-1.4527	0.349775	-4.15324	3.28e-05	0.000868645
ENSRNOG00000049345	Mep1b	1439.33	-0.921144	0.221882	-4.15151	3.3e-05	0.000873938
ENSRNOG00000032364	Tbcel	39.0114	-1.97782	0.476625	-4.14964	3.33e-05	0.000879818
ENSRNOG00000049944	Slc25a22	130.014	1.4603	0.352048	4.14802	3.35e-05	0.000884724
ENSRNOG00000000572	Chst3	236.244	-2.39008	0.57777	-4.13674	3.52e-05	0.00092799
ENSRNOG00000060179	Gpc3	89.1399	-2.53018	0.611711	-4.13625	3.53e-05	0.000928617
ENSRNOG00000020385	Fads3	228.226	-1.40719	0.340261	-4.13562	3.54e-05	0.000929779
ENSRNOG00000056658	Xylt1	38.9432	-2.51207	0.607621	-4.13427	3.56e-05	0.000932518
ENSRNOG00000029911	Cilp	184.644	-5.02748	1.21878	-4.125	3.71e-05	0.000964453
ENSRNOG00000013949	Idh2	1516.81	-0.788196	0.191058	-4.12543	3.7e-05	0.000964453
ENSRNOG00000022009	Mzb1	80.1456	-3.81882	0.925825	-4.12477	3.71e-05	0.000964453
ENSRNOG00000026091	Slc10a4	108.441	-1.91973	0.465416	-4.12477	3.71e-05	0.000964453
ENSRNOG00000008564	Tmem222	977.516	0.623798	0.151203	4.12556	3.7e-05	0.000964453
ENSRNOG00000028259	Mcemp1	137.517	1.1524	0.279491	4.12321	3.74e-05	0.000968487
ENSRNOG00000020897	Prpf19	1097.98	-0.680752	0.165169	-4.12155	3.76e-05	0.000972696
ENSRNOG00000024947	Fabp2	24400.4	0.992808	0.240987	4.11975	3.79e-05	0.000978898
ENSRNOG00000006818	Arl6ip5	2096.16	0.536022	0.130205	4.11674	3.84e-05	0.000987568
ENSRNOG00000048146	LOC103692128	107.638	1.60359	0.389518	4.11686	3.84e-05	0.000987568
ENSRNOG00000001001	Retn	86.7019	-3.46706	0.842191	-4.11672	3.84e-05	0.000987568
ENSRNOG00000021213	Lix1l	817.973	-1.01999	0.247792	-4.11631	3.85e-05	0.000987887
ENSRNOG00000025940	Mettl9	1325.73	0.596521	0.144942	4.11559	3.86e-05	0.000989556
ENSRNOG00000003439	Il15	352.537	0.803868	0.195397	4.11403	3.89e-05	0.000992053
ENSRNOG00000019930	Rhot2	6647.03	0.763506	0.185574	4.11428	3.88e-05	0.000992053
ENSRNOG00000022704	Esyt3	316.378	0.732211	0.178033	4.11278	3.91e-05	0.000993142
ENSRNOG00000019956	Kdm4a	2927.96	0.501192	0.121858	4.1129	3.91e-05	0.000993142
ENSRNOG00000030118	Msn	1517.84	-1.38627	0.337337	-4.10945	3.97e-05	0.00100413
ENSRNOG00000002657	Pla2g4a	124.268	-1.18061	0.287288	-4.10951	3.97e-05	0.00100413
ENSRNOG00000007422	Vav2	481.159	-2.01449	0.490232	-4.10925	3.97e-05	0.00100413
ENSRNOG00000021705	LOC102556092	137.337	-1.65919	0.404012	-4.10678	4.01e-05	0.0010135
ENSRNOG00000020497	Plekha1	5163.67	0.783102	0.190742	4.10555	4.03e-05	0.00101745
ENSRNOG00000021497	Akt3	116.229	-1.54662	0.376815	-4.10444	4.05e-05	0.0010209
ENSRNOG00000013281	Mib1	755.287	-0.806333	0.196481	-4.10387	4.06e-05	0.001022
ENSRNOG00000012660	Postn	2920.16	-0.986005	0.240372	-4.10199	4.1e-05	0.00102741
ENSRNOG00000037897	Rps19	1008.04	-0.871097	0.212387	-4.10146	4.11e-05	0.00102833
ENSRNOG00000015800	Elmo3	3041.75	0.71929	0.175399	4.10087	4.12e-05	0.00102953
ENSRNOG00000011913	Cp	122.974	-1.52661	0.372333	-4.10012	4.13e-05	0.00103142
ENSRNOG00000001748	LOC100912534	37.8019	3.10134	0.756699	4.09851	4.16e-05	0.00103718
ENSRNOG00000033059	Galnt6	6933.97	0.612344	0.149642	4.09207	4.28e-05	0.00106491
ENSRNOG00000002730	Rgs5	479.805	-1.41386	0.345913	-4.08733	4.36e-05	0.00108384
ENSRNOG00000048070	LOC690813	12.0716	-6.80501	1.66521	-4.08659	4.38e-05	0.00108581
ENSRNOG00000043388	Irf3	4353.79	0.706644	0.172954	4.08574	4.39e-05	0.00108828
ENSRNOG00000003018	Olfml2b	578.069	-0.996514	0.24429	-4.07922	4.52e-05	0.00111615
ENSRNOG00000000875	Fhl1	3993.27	-1.12888	0.276826	-4.07792	4.54e-05	0.00112088
ENSRNOG00000005515	Rhbdl3	154.539	-1.2381	0.303944	-4.07345	4.63e-05	0.00114103
ENSRNOG00000022771	Arhgap23	285.607	-1.59542	0.391805	-4.07197	4.66e-05	0.00114674
ENSRNOG00000026212	Micall1	1098.04	-0.606513	0.149023	-4.06993	4.7e-05	0.00115522
ENSRNOG00000012061	Prkcb	234.671	-2.07581	0.510465	-4.06651	4.77e-05	0.00116908
ENSRNOG00000006197	Calu	1520.69	-0.795503	0.195655	-4.06586	4.79e-05	0.00116914
ENSRNOG00000012471	Thbs4	59.9191	-2.86099	0.703636	-4.06601	4.78e-05	0.00116914
ENSRNOG00000011994	Perp	8383.26	0.65774	0.161902	4.06258	4.85e-05	0.00118407
ENSRNOG00000030246	Btla	56.4489	-4.1704	1.02734	-4.0594	4.92e-05	0.00119737
ENSRNOG00000046834	C3	89.7745	-3.34735	0.824607	-4.05933	4.92e-05	0.00119737
ENSRNOG00000005247	Surf1	58.1811	2.70574	0.666613	4.05894	4.93e-05	0.00119774
ENSRNOG00000029330	Car5b	187.538	-2.24608	0.554107	-4.05351	5.05e-05	0.00122423
ENSRNOG00000046660	Gpc6	29.7673	-2.50488	0.618617	-4.04916	5.14e-05	0.00124552
ENSRNOG00000040205	Zcchc24	759.126	-1.08891	0.269065	-4.04703	5.19e-05	0.0012535
ENSRNOG00000023467	Fam168b	1598.66	-0.635409	0.157149	-4.04336	5.27e-05	0.00127157
ENSRNOG00000031052	LOC100362751	201.42	1.21736	0.301151	4.04235	5.29e-05	0.00127534
ENSRNOG00000046848	PCOLCE2	63.1146	-2.0086	0.497069	-4.04089	5.32e-05	0.00128156
ENSRNOG00000029134	Adgrl1	1215.22	-0.898194	0.222314	-4.04021	5.34e-05	0.00128353
ENSRNOG00000018839	Ntrk2	31.1019	-3.66892	0.908246	-4.03957	5.35e-05	0.00128531
ENSRNOG00000030871	Calm2	1068.82	-0.684588	0.169571	-4.03718	5.41e-05	0.00129673
ENSRNOG00000007426	Tmem64	219.711	-1.10243	0.273374	-4.03269	5.51e-05	0.00131999
ENSRNOG00000002182	2019-09-11	654.333	-0.841108	0.208598	-4.0322	5.53e-05	0.00132028
ENSRNOG00000017628	Tagln	37684.9	-1.03109	0.255727	-4.03201	5.53e-05	0.00132028
ENSRNOG00000000105	Cplx2	100.627	-1.38801	0.344369	-4.03058	5.56e-05	0.00132481
ENSRNOG00000016381	Ust	30.738	-2.04816	0.508135	-4.03073	5.56e-05	0.00132481
ENSRNOG00000019229	Fbl	693.051	-1.00226	0.248708	-4.02987	5.58e-05	0.00132706
ENSRNOG00000001136	Pebp1	1114.44	-0.643575	0.159732	-4.02908	5.6e-05	0.00132795
ENSRNOG00000030410	Zfp958	201.647	0.944303	0.234368	4.02915	5.6e-05	0.00132795
ENSRNOG00000054890	Flna	25059.8	-1.20428	0.298992	-4.0278	5.63e-05	0.0013299
ENSRNOG00000059753	Gys2	16.523	-6.28303	1.55976	-4.02821	5.62e-05	0.0013299
ENSRNOG00000027026	Jazf1	34.8579	-1.87387	0.465219	-4.02792	5.63e-05	0.0013299
ENSRNOG00000010517	Fam126a	44.4998	-2.36043	0.58609	-4.02742	5.64e-05	0.00133027
ENSRNOG00000014137	Fbln1	1374	-0.98464	0.244532	-4.02663	5.66e-05	0.00133303
ENSRNOG00000000036	Klhdc8a	292.043	0.985477	0.244792	4.02577	5.68e-05	0.0013361
ENSRNOG00000002936	Golt1a	465.902	0.784449	0.194943	4.02399	5.72e-05	0.00134388
ENSRNOG00000017508	Kmt5c	3466.15	0.755818	0.187837	4.02379	5.73e-05	0.00134388
ENSRNOG00000011927	Sdc3	1320.24	-0.918502	0.228334	-4.02262	5.76e-05	0.00134879
ENSRNOG00000057384	Nfatc2ip	75.5811	-1.33422	0.332005	-4.01868	5.85e-05	0.00136973
ENSRNOG00000007529	Bmf	149	-1.34621	0.33523	-4.0158	5.92e-05	0.00138478
ENSRNOG00000028403	Ptcd2	490.185	0.677017	0.16861	4.01529	5.94e-05	0.00138596
ENSRNOG00000026592	Rhbdl2	1226.04	0.899743	0.224406	4.00945	6.09e-05	0.00141883
ENSRNOG00000060123	Kifc2	5419.51	0.821529	0.204997	4.00751	6.14e-05	0.00142674
ENSRNOG00000001374	Rasal1	81.1272	-3.59231	0.896529	-4.00691	6.15e-05	0.00142852
ENSRNOG00000014453	Anxa5	798.271	-0.986187	0.24618	-4.00595	6.18e-05	0.00143062
ENSRNOG00000019368	Scnn1a	2700.8	0.892924	0.223141	4.00161	6.29e-05	0.0014515
ENSRNOG00000009274	Fut11	100.348	-1.15653	0.289117	-4.00021	6.33e-05	0.00145818
ENSRNOG00000040257	Chmp2b	4752.69	0.518414	0.129654	3.99844	6.38e-05	0.00146726
ENSRNOG00000010668	Anxa6	2406.97	-1.08409	0.27132	-3.9956	6.45e-05	0.00148113
ENSRNOG00000049232	Tcf7l2	2090.71	0.656715	0.164358	3.99564	6.45e-05	0.00148113
ENSRNOG00000043128	Armcx4	236.967	-1.284	0.321522	-3.9935	6.51e-05	0.00149138
ENSRNOG00000005667	Astn1	67.7777	-1.91866	0.480564	-3.99252	6.54e-05	0.00149474
ENSRNOG00000004328	Deptor	223.538	-0.894603	0.224392	-3.98678	6.7e-05	0.00152938
ENSRNOG00000005970	Lrrc1	1920.03	0.581085	0.145768	3.98637	6.71e-05	0.00153005
ENSRNOG00000046874	Snx9	698.208	-0.586954	0.147273	-3.98549	6.73e-05	0.00153378
ENSRNOG00000002229	Adcy5	907.636	-1.19243	0.299227	-3.98502	6.75e-05	0.00153489
ENSRNOG00000012528	Zfyve19	780.346	0.789709	0.198215	3.98411	6.77e-05	0.00153882
ENSRNOG00000047628	Khsrp	1171.44	-0.626696	0.157394	-3.9817	6.84e-05	0.00155253
ENSRNOG00000014293	Nkd1	587.419	-1.07818	0.271	-3.97851	6.93e-05	0.00157147
ENSRNOG00000018029	Doc2g	175.75	0.878252	0.220816	3.9773	6.97e-05	0.00157373
ENSRNOG00000008062	Dqx1	1205.03	0.68116	0.171263	3.97727	6.97e-05	0.00157373
ENSRNOG00000032018	Tmem200b	327.767	-1.04727	0.263548	-3.97373	7.08e-05	0.0015953
ENSRNOG00000032492	Usp22	417.716	-0.801723	0.201852	-3.97183	7.13e-05	0.00160601
ENSRNOG00000006795	Apmap	472.97	-0.848251	0.213592	-3.97136	7.15e-05	0.00160717
ENSRNOG00000001295	S100b	509.668	-1.98747	0.500625	-3.96998	7.19e-05	0.00161244
ENSRNOG00000007049	Bcl11a	182.984	-1.45391	0.366352	-3.96861	7.23e-05	0.0016197
ENSRNOG00000014371	Cdh13	308.961	-1.16377	0.293301	-3.96784	7.25e-05	0.00162088
ENSRNOG00000009112	Pon2	2292.01	0.513353	0.129369	3.96812	7.24e-05	0.00162088
ENSRNOG00000012942	Satb1	311.64	-1.55481	0.391981	-3.96653	7.29e-05	0.00162773
ENSRNOG00000009884	Lgals1	2815.76	-1.13817	0.287228	-3.96262	7.41e-05	0.00165055
ENSRNOG00000000610	Cisd1	2026.86	0.653497	0.164956	3.96165	7.44e-05	0.00165517
ENSRNOG00000014984	Dmwd	324.968	-1.10975	0.280277	-3.95947	7.51e-05	0.00166826
ENSRNOG00000039473	Ccdc152	2251.82	1.10363	0.278776	3.95885	7.53e-05	0.00167056
ENSRNOG00000016912	Btf3	5604.26	0.537067	0.135674	3.95852	7.54e-05	0.00167076
ENSRNOG00000057988	Pfkm	540.652	-1.10131	0.278271	-3.95768	7.57e-05	0.00167146
ENSRNOG00000026517	Vrk3	3879.1	0.587589	0.148474	3.95753	7.57e-05	0.00167146
ENSRNOG00000020513	Becn1	3409.27	0.466516	0.117933	3.95575	7.63e-05	0.00168186
ENSRNOG00000006526	Sema3c	300.136	-1.56872	0.396699	-3.95445	7.67e-05	0.00168898
ENSRNOG00000027797	Nit2	1714.03	0.823717	0.208359	3.95335	7.71e-05	0.00169468
ENSRNOG00000034164	Cr2	803.835	-7.21755	1.82609	-3.95247	7.73e-05	0.00169882
ENSRNOG00000003887	Lgi2	105.375	-1.51855	0.38429	-3.95158	7.76e-05	0.00170306
ENSRNOG00000004489	Adgre5	665.523	-1.1035	0.279442	-3.94893	7.85e-05	0.0017163
ENSRNOG00000008683	Alk	46.8291	-1.78702	0.452575	-3.94855	7.86e-05	0.0017163
ENSRNOG00000014354	Cep95	789.063	0.824327	0.208765	3.94858	7.86e-05	0.0017163
ENSRNOG00000008961	Mapre3	4000.41	0.893269	0.226214	3.94878	7.86e-05	0.0017163
ENSRNOG00000016371	Slc18b1	957.363	0.606801	0.15378	3.9459	7.95e-05	0.00173326
ENSRNOG00000008016	Ckap4	262.284	-0.878569	0.222675	-3.94552	7.96e-05	0.00173389
ENSRNOG00000009620	Cybrd1	109.583	-1.43972	0.364956	-3.94492	7.98e-05	0.00173511
ENSRNOG00000017863	Zeb1	354.764	-1.26605	0.320944	-3.94477	7.99e-05	0.00173511
ENSRNOG00000021670	Frem2	61.3772	-1.70845	0.43346	-3.94142	8.1e-05	0.00175524
ENSRNOG00000001627	Abi3bp	351.572	-1.19222	0.302635	-3.93948	8.17e-05	0.00176733
ENSRNOG00000028930	Dab2	272.39	-0.983172	0.249645	-3.93828	8.21e-05	0.00177409
ENSRNOG00000046905	Sgce	232.682	-1.24855	0.317086	-3.93759	8.23e-05	0.00177702
ENSRNOG00000004330	Chrdl1	420.592	-1.45756	0.370337	-3.93577	8.29e-05	0.00178619
ENSRNOG00000005788	Cdk5rap2	156.568	-1.04571	0.265784	-3.93443	8.34e-05	0.00179057
ENSRNOG00000055583	Ttyh3	1528.93	-0.780783	0.198455	-3.93432	8.34e-05	0.00179057
ENSRNOG00000010457	Vash1	72.3906	-1.58212	0.402089	-3.93476	8.33e-05	0.00179057
ENSRNOG00000013694	Ntng2	289.723	-1.2382	0.314787	-3.93346	8.37e-05	0.00179479
ENSRNOG00000015499	Serinc4	1463.53	0.542272	0.137892	3.93258	8.4e-05	0.00179709
ENSRNOG00000037406	RGD1564171	317.886	0.945176	0.240615	3.92817	8.56e-05	0.00182813
ENSRNOG00000017510	Mfge8	2821.42	-1.26465	0.322062	-3.92672	8.61e-05	0.00183698
ENSRNOG00000027988	Zhx3	144.261	-1.01904	0.259631	-3.92495	8.67e-05	0.00184833
ENSRNOG00000011696	Lifr	109.441	-1.87534	0.477958	-3.92366	8.72e-05	0.00185608
ENSRNOG00000028216	Igsf5	3637.47	0.526368	0.134168	3.92319	8.74e-05	0.00185746
ENSRNOG00000059322	N4bp2l1	69.4039	-1.34214	0.342136	-3.92284	8.75e-05	0.00185797
ENSRNOG00000020939	Ms4a8	7531.42	0.473185	0.120702	3.92027	8.85e-05	0.00187565
ENSRNOG00000021248	Cdc25b	425.887	-1.62704	0.415114	-3.91951	8.87e-05	0.00187937
ENSRNOG00000008929	Aebp2	305.31	-0.824917	0.210549	-3.91793	8.93e-05	0.0018843
ENSRNOG00000004048	Lrrk2	215.855	-1.94871	0.497316	-3.91846	8.91e-05	0.0018843
ENSRNOG00000004063	Sh3pxd2b	88.4524	-1.35601	0.346121	-3.91773	8.94e-05	0.0018843
ENSRNOG00000042094	Prr13	8330.15	0.542002	0.138469	3.91425	9.07e-05	0.0019072
ENSRNOG00000012929	Wsb1	2189.63	0.607845	0.155285	3.91437	9.06e-05	0.0019072
ENSRNOG00000005391	Prex2	116.68	-1.56057	0.399008	-3.91113	9.19e-05	0.00192518
ENSRNOG00000017686	Pi15	19.191	-2.72931	0.697947	-3.91048	9.21e-05	0.00192812
ENSRNOG00000030371	COX2	278042	0.860969	0.220345	3.90736	9.33e-05	0.00195087
ENSRNOG00000033134	Mef2c	220.288	-2.35131	0.601901	-3.90647	9.37e-05	0.00195578
ENSRNOG00000003777	Chrne	147.96	1.04747	0.268199	3.90556	9.4e-05	0.00196086
ENSRNOG00000014753	Tcf7l1	303.066	-1.14577	0.293457	-3.90439	9.45e-05	0.00196809
ENSRNOG00000002331	Aldh3a1	45.3742	-3.12373	0.801893	-3.89544	9.8e-05	0.00203739
ENSRNOG00000002074	Rest	312.491	-0.91793	0.235682	-3.89478	9.83e-05	0.00204058
ENSRNOG00000024799	Cd93	180.959	-0.975404	0.250516	-3.89358	9.88e-05	0.00204122
ENSRNOG00000002896	Prdx6	57576.4	0.687396	0.17653	3.89394	9.86e-05	0.00204122
ENSRNOG00000001804	Itpr2	273.157	-0.907803	0.233197	-3.89286	9.91e-05	0.00204494
ENSRNOG00000011022	Mep1a	10401	0.53351	0.137059	3.89255	9.92e-05	0.00204513
ENSRNOG00000048961	Bhlhe41	76.2187	-2.17653	0.559385	-3.89094	9.99e-05	0.00205642
ENSRNOG00000019519	Idnk	314.055	1.00574	0.258623	3.88883	0.000100727	0.00206976
ENSRNOG00000055340	Ski	1644.75	-0.717635	0.184584	-3.88786	0.000101133	0.00207549
ENSRNOG00000017707	Abi2	78.8589	-1.72058	0.442723	-3.88635	0.000101763	0.00208602
ENSRNOG00000002210	Hsd17b11	8661.97	0.576919	0.148469	3.8858	0.000101994	0.00208836
ENSRNOG00000031849	Armh4	50.6922	-2.95487	0.760575	-3.88505	0.00010231	0.00209242
ENSRNOG00000011302	Rab11a	1726.58	0.525709	0.135353	3.88397	0.000102765	0.00209768
ENSRNOG00000013729	RGD1306271	17.6304	-2.9575	0.761481	-3.88388	0.000102802	0.00209768
ENSRNOG00000010728	Stradb	1095.36	0.586238	0.151063	3.88076	0.000104129	0.00211991
ENSRNOG00000028024	Tmem139	1851.52	0.753777	0.194278	3.87989	0.000104502	0.00212507
ENSRNOG00000010765	Vcl	3734	-0.945552	0.243764	-3.87897	0.000104901	0.00213075
ENSRNOG00000001823	St6gal1	404.578	-1.38968	0.358291	-3.87862	0.000105049	0.00213133
ENSRNOG00000013128	Tmem179	141.029	-2.24981	0.580443	-3.87603	0.000106175	0.00214928
ENSRNOG00000021433	Arhgef39	2026.4	0.684951	0.176746	3.87534	0.000106475	0.00215293
ENSRNOG00000000900	Tpst1	232.635	-1.21646	0.313982	-3.8743	0.000106932	0.00215971
ENSRNOG00000017372	Higd2a	1757.66	0.697795	0.180197	3.87239	0.000107772	0.00217176
ENSRNOG00000020797	She	90.2719	-1.22957	0.317546	-3.87209	0.000107906	0.002172
ENSRNOG00000045892	Cfl2	996.022	-1.17399	0.303213	-3.87181	0.000108029	0.00217203
ENSRNOG00000020349	Rab3il1	87.2474	-1.21464	0.313993	-3.86837	0.000109565	0.00220043
ENSRNOG00000046366	Dmd	577.893	-1.24973	0.323103	-3.86789	0.00010978	0.00220227
ENSRNOG00000013426	Mrgprf	433.623	-1.2116	0.313406	-3.86592	0.000110671	0.00221515
ENSRNOG00000038012	Commd6	724.688	0.666584	0.172479	3.86473	0.000111211	0.00222347
ENSRNOG00000003070	Pigl	335.295	0.707025	0.18303	3.86289	0.000112054	0.00223531
ENSRNOG00000005705	Qpct	77.9307	-1.34653	0.348565	-3.86306	0.000111973	0.00223531
ENSRNOG00000015124	Gpam	307.361	-1.20714	0.31256	-3.86209	0.000112421	0.00224014
ENSRNOG00000003890	Nap1l1	1208.83	-1.07539	0.278596	-3.86004	0.000113366	0.00225142
ENSRNOG00000015668	Ccl19	198.576	-6.20134	1.6069	-3.85919	0.000113763	0.00225679
ENSRNOG00000013505	Vdac2	8554.96	0.560928	0.145524	3.85453	0.000115952	0.00229664
ENSRNOG00000019721	Ypel3	5693.41	0.660922	0.171474	3.85437	0.000116029	0.00229664
ENSRNOG00000019740	Hdgfl3	127.955	-1.50873	0.391637	-3.85237	0.000116982	0.00231292
ENSRNOG00000049033	Racgap1	58.5128	-1.9548	0.507551	-3.85144	0.000117425	0.00231912
ENSRNOG00000021103	Nrxn2	827.964	-1.30185	0.338098	-3.85051	0.000117872	0.00232536
ENSRNOG00000018830	Aff3	59.1384	-2.42209	0.629192	-3.84953	0.000118347	0.00233215
ENSRNOG00000055293	Ptprb	287.04	-1.20204	0.312335	-3.84856	0.000118813	0.00233875
ENSRNOG00000007200	Ikzf3	92.5017	-3.30524	0.859132	-3.84719	0.000119481	0.00234672
ENSRNOG00000001492	Slc8a2	246.699	-1.5441	0.401459	-3.84622	0.000119952	0.00235337
ENSRNOG00000043364	Zfp362	185.766	-0.883688	0.229794	-3.84557	0.000120274	0.0023571
ENSRNOG00000012514	Abhd17b	1268.31	0.507526	0.132081	3.84255	0.000121764	0.00238369
ENSRNOG00000031232	Nrp2	1560.94	-0.52294	0.136127	-3.84155	0.000122258	0.00239073
ENSRNOG00000008459	Anapc13	582.457	0.664706	0.173049	3.84115	0.000122461	0.00239208
ENSRNOG00000033389	Susd2	566.035	-1.26759	0.330056	-3.84054	0.000122765	0.00239539
ENSRNOG00000049868	Kcnk6	39.1955	2.20875	0.575296	3.83932	0.000123376	0.00240468
ENSRNOG00000022392	Hspb8	1368.3	-1.23172	0.320893	-3.8384	0.000123837	0.00241104
ENSRNOG00000052354	Arhgef40	637.39	-0.941536	0.24545	-3.83595	0.000125078	0.00243254
ENSRNOG00000007243	Havcr1	24.561	-4.90505	1.27924	-3.83433	0.000125907	0.00244599
ENSRNOG00000061237	Dio1	445.808	1.09424	0.285446	3.83343	0.000126369	0.00245231
ENSRNOG00000001827	Masp1	21.6733	-3.38783	0.88388	-3.83291	0.000126637	0.00245483
ENSRNOG00000004322	Sh3kbp1	231.964	-1.49911	0.391188	-3.83221	0.000126995	0.00245909
ENSRNOG00000017766	Car12	4634.51	0.621963	0.162346	3.8311	0.00012757	0.00246755
ENSRNOG00000045997	Chst14	101.315	-1.17519	0.307257	-3.82479	0.000130881	0.00252885
ENSRNOG00000004400	Avpr1a	27.3524	-2.00323	0.523955	-3.82328	0.000131686	0.00253349
ENSRNOG00000058866	Myo5a	105.056	-1.81905	0.475781	-3.82329	0.000131685	0.00253349
ENSRNOG00000005998	Smoc1	105.136	-1.61974	0.423652	-3.82328	0.000131689	0.00253349
ENSRNOG00000036816	Wls	729.432	-1.08166	0.282893	-3.82357	0.000131531	0.00253349
ENSRNOG00000011550	Kcnab2	56.4176	-2.19898	0.575197	-3.82301	0.000131834	0.00253355
ENSRNOG00000030700	COX3	397507	0.72997	0.191024	3.82135	0.000132724	0.00254791
ENSRNOG00000007459	Pcnx1	928.04	-0.517174	0.135375	-3.8203	0.000133288	0.00255597
ENSRNOG00000013241	Cyp2c24	7424.17	0.841637	0.220377	3.81907	0.000133956	0.00256602
ENSRNOG00000016156	Nptxr	153.224	-1.4546	0.380987	-3.81799	0.000134545	0.00257454
ENSRNOG00000003334	Klhl21	594.343	-0.667072	0.1748	-3.81621	0.000135518	0.00259039
ENSRNOG00000007613	C1qtnf5	345.72	-0.813133	0.213118	-3.81541	0.000135959	0.00259603
ENSRNOG00000015902	Cpxm2	178.825	-1.32748	0.34809	-3.81362	0.000136947	0.00261187
ENSRNOG00000019147	Stom	914.091	-1.04924	0.275148	-3.81338	0.000137081	0.00261187
ENSRNOG00000011000	Rims1	390.366	-1.82348	0.478271	-3.81264	0.00013749	0.00261686
ENSRNOG00000002947	Dpt	4787.06	-1.08279	0.284107	-3.81122	0.000138283	0.00262916
ENSRNOG00000003495	Prpf8	1986.66	-0.814965	0.213986	-3.80849	0.000139817	0.00265548
ENSRNOG00000050220	Nrxn1	24.3254	-2.77355	0.728753	-3.80589	0.000141295	0.00267784
ENSRNOG00000050437	Bod1l1	395.786	-0.804683	0.211457	-3.80543	0.000141557	0.00267997
ENSRNOG00000018944	Pank1	1974.82	0.74176	0.194953	3.80482	0.000141906	0.00268088
ENSRNOG00000020804	Smarcc1	439.795	-0.894014	0.234958	-3.805	0.000141806	0.00268088
ENSRNOG00000015409	Usp5	316.071	-1.19382	0.313937	-3.80274	0.000143105	0.00270068
ENSRNOG00000021840	Cped1	296.103	-1.15869	0.304829	-3.80114	0.000144034	0.00271533
ENSRNOG00000018205	Ttl	113.537	-1.36433	0.359078	-3.79953	0.000144973	0.00273015
ENSRNOG00000039571	Glod5	709.646	0.654167	0.17221	3.79867	0.000145477	0.00273674
ENSRNOG00000037080	Adamts17	43.2942	-1.8046	0.475385	-3.79607	0.000147006	0.00276261
ENSRNOG00000020151	Cdh1	24863.6	0.567816	0.149627	3.79488	0.000147714	0.00276655
ENSRNOG00000014187	Igf1r	100.919	-1.52501	0.401822	-3.79524	0.000147498	0.00276655
ENSRNOG00000024705	Rarres2	159.579	-1.26958	0.334549	-3.79489	0.000147708	0.00276655
ENSRNOG00000030245	Tango2	759.278	0.62175	0.163852	3.79459	0.000147888	0.00276655
ENSRNOG00000009313	Lrpap1	401.17	-0.791248	0.208572	-3.79364	0.000148456	0.00277232
ENSRNOG00000030830	Mex3d	386.683	-0.916191	0.241613	-3.79198	0.000149453	0.00278801
ENSRNOG00000011931	Smarca2	826.717	-0.697799	0.184168	-3.78894	0.000151294	0.0028194
ENSRNOG00000017671	Rasa3	429.944	-1.33002	0.351281	-3.7862	0.000152966	0.00284759
ENSRNOG00000046327	Rbpj	608.627	-0.618079	0.163311	-3.78467	0.000153914	0.00285928
ENSRNOG00000043094	Oxct1	692.083	-1.04804	0.277075	-3.7825	0.000155262	0.00288132
ENSRNOG00000011475	Srcin1	146.644	-1.85428	0.49035	-3.78154	0.00015586	0.00288641
ENSRNOG00000000495	Uhrf1bp1	95.6811	-1.32646	0.350764	-3.78162	0.00015581	0.00288641
ENSRNOG00000042668	Msrb3	1172.82	-1.08509	0.287035	-3.78036	0.000156601	0.00288955
ENSRNOG00000012393	S100a13	1118.59	0.731297	0.193434	3.78061	0.000156446	0.00288955
ENSRNOG00000037540	Tmem256	806.664	0.553214	0.146334	3.78049	0.00015652	0.00288955
ENSRNOG00000005535	Ikzf4	19.1654	-2.55277	0.675403	-3.77962	0.000157066	0.00289372
ENSRNOG00000050874	LOC102552549	31.3294	1.83756	0.486269	3.7789	0.00015752	0.00289909
ENSRNOG00000001309	Camkk2	173.99	-0.882376	0.233542	-3.77823	0.000157948	0.00290317
ENSRNOG00000002735	Dhx9	992.982	-0.717264	0.189864	-3.77778	0.00015823	0.00290317
ENSRNOG00000025040	Gng10	3825.09	0.565915	0.149792	3.778	0.000158093	0.00290317
ENSRNOG00000013791	Enpp3	137.067	-1.35263	0.358143	-3.77678	0.00015887	0.00291116
ENSRNOG00000006248	Trim37	162.897	-0.924085	0.244742	-3.77575	0.000159527	0.00291795
ENSRNOG00000001325	Il3ra	915.757	0.692039	0.183306	3.77531	0.000159808	0.00292009
ENSRNOG00000011657	Kbtbd6	31.2095	-1.89994	0.503303	-3.77495	0.000160041	0.00292137
ENSRNOG00000011929	Abcd3	13391.8	0.686864	0.182522	3.76319	0.000167757	0.00305283
ENSRNOG00000006050	Med19	666.544	0.66239	0.176016	3.76323	0.000167734	0.00305283
ENSRNOG00000024450	Poc1b	582.542	0.706243	0.187754	3.76154	0.000168873	0.00307001
ENSRNOG00000009712	Gale	2631.8	0.609568	0.162137	3.75959	0.000170195	0.00308799
ENSRNOG00000010420	Sem1	1974.7	0.573105	0.152439	3.75957	0.000170208	0.00308799
ENSRNOG00000027229	Slc35d2	408.87	0.720825	0.191748	3.75923	0.000170438	0.00308902
ENSRNOG00000047296	Bptf	1034.49	-0.732447	0.194855	-3.75893	0.000170641	0.00308956
ENSRNOG00000019070	St13	824.939	-0.690992	0.18414	-3.75254	0.00017505	0.00316296
ENSRNOG00000013042	Htr1b	23.8077	-2.53846	0.676576	-3.75192	0.000175487	0.00316764
ENSRNOG00000019058	Gstm3l	332.935	0.960198	0.255956	3.75142	0.000175836	0.00317074
ENSRNOG00000057881	Sppl2b	2517.65	0.535353	0.142745	3.75042	0.000176537	0.00318016
ENSRNOG00000003365	Cadm3	471.397	-0.797559	0.212683	-3.75	0.000176835	0.00318232
ENSRNOG00000002055	Noa1	163.571	-0.868519	0.231667	-3.749	0.000177543	0.00319184
ENSRNOG00000052725	Shisal1	366.828	-1.41874	0.378485	-3.74847	0.000177918	0.00319536
ENSRNOG00000015774	Mreg	14.6563	-3.79815	1.01374	-3.74668	0.000179188	0.00321492
ENSRNOG00000004487	Nek2	80.9814	-1.78473	0.476447	-3.74592	0.000179733	0.00321824
ENSRNOG00000015913	Tspan5	286.744	-1.05705	0.282187	-3.74592	0.000179733	0.00321824
ENSRNOG00000004725	Cela1	436.918	0.851784	0.227556	3.74319	0.000181698	0.00324722
ENSRNOG00000013987	Sbno2	7945.52	0.428326	0.114429	3.74317	0.000181716	0.00324722
ENSRNOG00000001397	Rbm19	167.723	-1.0323	0.275821	-3.74266	0.000182086	0.00325057
ENSRNOG00000011507	Pick1	838.537	0.66846	0.17863	3.74215	0.000182453	0.00325386
ENSRNOG00000030238	Fndc5	105.068	-1.48286	0.396347	-3.74131	0.000183063	0.00326148
ENSRNOG00000017003	Plxna1	531.07	-0.770691	0.206203	-3.73753	0.000185837	0.0033043
ENSRNOG00000047123	Tstd1	3614.3	0.617486	0.165268	3.73628	0.000186766	0.00331752
ENSRNOG00000025121	Pla2g3	153.814	1.03154	0.276128	3.73571	0.000187185	0.00332165
ENSRNOG00000008064	Naga	3191.99	0.54454	0.145805	3.73472	0.000187927	0.00333151
ENSRNOG00000033064	Edil3	61.1369	-1.41453	0.378887	-3.73337	0.000188933	0.00334601
ENSRNOG00000013415	Ptpn18	2906.82	0.566389	0.151721	3.73309	0.000189148	0.0033465
ENSRNOG00000006327	Rcc2	558.303	-1.13279	0.303495	-3.73248	0.000189607	0.00335129
ENSRNOG00000018456	LOC498750	2583.6	0.459305	0.123115	3.7307	0.000190949	0.00337168
ENSRNOG00000015027	Il18r1	387.407	0.692328	0.185603	3.73016	0.000191359	0.00337556
ENSRNOG00000018184	Tpm1	22069.1	-0.850316	0.228121	-3.72747	0.000193409	0.00340836
ENSRNOG00000036826	Glycam1	99.9879	-6.35583	1.70562	-3.7264	0.000194231	0.00341946
ENSRNOG00000019965	Tgfb1i1	1671.42	-1.10831	0.297465	-3.72586	0.000194647	0.00342342
ENSRNOG00000020737	Cdc25a	2245.67	0.675858	0.181478	3.72419	0.000195945	0.00344284
ENSRNOG00000006952	Prex1	520.548	-1.47317	0.396142	-3.7188	0.000200175	0.00351025
ENSRNOG00000031211	Acsm5	18.7276	-2.44061	0.656564	-3.71725	0.000201401	0.00352353
ENSRNOG00000037795	Ldlrad1	226.752	0.79979	0.215165	3.7171	0.000201525	0.00352353
ENSRNOG00000013287	Sall2	112.56	-1.32492	0.356394	-3.71756	0.000201153	0.00352353
ENSRNOG00000016656	Nkx2-3	503.182	-0.820174	0.220672	-3.71672	0.000201829	0.00352539
ENSRNOG00000011500	Pou2af1	311.405	-5.64991	1.52028	-3.71636	0.000202111	0.00352685
ENSRNOG00000016704	Pcyox1	423.733	-0.648776	0.174603	-3.71571	0.000202631	0.00353247
ENSRNOG00000008616	Ubr3	568.818	-0.572692	0.154175	-3.71456	0.000203556	0.00354513
ENSRNOG00000006997	App	9489.65	-0.573347	0.154411	-3.71312	0.000204722	0.00355657
ENSRNOG00000061320	LOC103692829	29.6034	1.96559	0.529349	3.71323	0.00020463	0.00355657
ENSRNOG00000018087	Vim	3275.13	-0.910015	0.245088	-3.71301	0.000204811	0.00355657
ENSRNOG00000019609	B4galt2	223.967	-1.24257	0.33475	-3.71193	0.000205686	0.00356829
ENSRNOG00000016467	Kctd1	104.462	-1.42341	0.383516	-3.71148	0.000206054	0.00357121
ENSRNOG00000017273	RGD1563917	25.555	-5.01176	1.3508	-3.71022	0.000207083	0.00358555
ENSRNOG00000059445	Aifm2	176.295	-1.68792	0.455145	-3.70852	0.000208476	0.00360617
ENSRNOG00000007743	Mgst1	418.474	-3.1407	0.847145	-3.7074	0.000209402	0.00361867
ENSRNOG00000007090	Cacna1c	439.895	-1.55847	0.420532	-3.70594	0.000210611	0.00363604
ENSRNOG00000006353	Large2	300.5	0.849716	0.22944	3.70344	0.000212692	0.00366843
ENSRNOG00000009811	Cnih1	1394.93	0.605025	0.163488	3.70073	0.000214979	0.00369713
ENSRNOG00000008758	Tspan18	456.058	-1.42132	0.384187	-3.69955	0.000215985	0.00371086
ENSRNOG00000021041	Fam171a2	407.321	-0.949853	0.2568	-3.69881	0.000216615	0.00371682
ENSRNOG00000011648	Aqp1	735.388	-1.33986	0.362331	-3.6979	0.000217392	0.00372427
ENSRNOG00000018246	Tdp2	1378.84	0.627532	0.169726	3.69733	0.00021788	0.00372906
ENSRNOG00000010880	Gpr27	38.7301	-2.01891	0.546197	-3.69631	0.000218756	0.00374046
ENSRNOG00000016099	Id4	306.741	-1.38746	0.375755	-3.69244	0.00022211	0.00379417
ENSRNOG00000028415	Cdc20	260.762	-1.27986	0.34673	-3.69122	0.000223183	0.0038052
ENSRNOG00000011677	Slc39a10	111.046	-1.34364	0.363994	-3.69137	0.000223046	0.0038052
ENSRNOG00000010966	Itgb1	7116.9	-0.613941	0.166354	-3.69057	0.000223752	0.00380889
ENSRNOG00000013387	Tpcn2	1447.35	0.672983	0.182356	3.69049	0.000223826	0.00380889
ENSRNOG00000021441	Reln	243.623	-0.875665	0.237483	-3.68728	0.000226664	0.00384984
ENSRNOG00000057754	Tcf12	277.195	-0.726106	0.196954	-3.68668	0.000227199	0.00385524
ENSRNOG00000024213	Golim4	565.815	-0.564451	0.153237	-3.68351	0.000230041	0.00389606
ENSRNOG00000042686	Trim34	820.136	0.626592	0.170184	3.68185	0.000231546	0.00391782
ENSRNOG00000002347	Rgl1	388.886	-0.992786	0.269695	-3.68114	0.000232195	0.0039216
ENSRNOG00000048190	Rgmb	908.179	-1.01417	0.275506	-3.68112	0.000232209	0.0039216
ENSRNOG00000018903	Pik3r1	888.512	-0.627743	0.170802	-3.67526	0.000237604	0.00400892
ENSRNOG00000028323	Dhrsx	2050.15	0.518278	0.141097	3.6732	0.000239535	0.00403131
ENSRNOG00000042848	Jam2	428.017	-0.772804	0.210394	-3.67312	0.000239609	0.00403131
ENSRNOG00000008017	Cdk5	736.706	0.566097	0.15417	3.67191	0.000240742	0.00404275
ENSRNOG00000011625	Tnks	296.238	-0.682525	0.18592	-3.67106	0.000241546	0.00404482
ENSRNOG00000009156	Tra2a	1568.1	0.656806	0.178903	3.67129	0.000241329	0.00404482
ENSRNOG00000033567	Musk	25.1846	-2.57455	0.701417	-3.6705	0.000242081	0.00404997
ENSRNOG00000001094	Zfp316	92.4697	-1.07431	0.292722	-3.67006	0.000242491	0.00405303
ENSRNOG00000056457	Gpd1	1588.49	-3.27962	0.894	-3.66848	0.000244001	0.00407445
ENSRNOG00000001104	Foxk1	376.484	-0.802126	0.218749	-3.66688	0.000245524	0.00409222
ENSRNOG00000003123	Rpa1	572.339	-0.738395	0.201364	-3.66696	0.000245449	0.00409222
ENSRNOG00000049912	Atp5f1e	2845.34	0.567553	0.154798	3.6664	0.000245987	0.00409611
ENSRNOG00000056996	Cfap65	453.454	1.17492	0.32055	3.66531	0.000247034	0.00410971
ENSRNOG00000014654	LOC691807	2397.38	0.594804	0.162317	3.66447	0.000247855	0.00411953
ENSRNOG00000013581	Extl3	247.288	-0.781775	0.213403	-3.66337	0.00024892	0.00413337
ENSRNOG00000008915	Prima1	126.937	-1.4559	0.397493	-3.6627	0.000249568	0.00414027
ENSRNOG00000013589	Cxcl12	861.551	-0.896235	0.244718	-3.66231	0.00024995	0.00414275
ENSRNOG00000001681	Vps26c	1294.34	0.603737	0.16487	3.66189	0.000250362	0.00414573
ENSRNOG00000018898	Mpi	2247.6	0.657799	0.179696	3.66063	0.000251596	0.00415844
ENSRNOG00000019186	Tmem53	295.472	0.656802	0.179412	3.66085	0.000251379	0.00415844
ENSRNOG00000001607	Adamts1	300.672	-0.987653	0.269849	-3.66002	0.000252191	0.00416056
ENSRNOG00000014659	Ebpl	856.278	0.648334	0.177138	3.66005	0.000252165	0.00416056
ENSRNOG00000003164	Pla2g10	1963.76	0.687041	0.187777	3.65881	0.000253391	0.0041765
ENSRNOG00000042111	Sult1c2a	729.888	1.02123	0.279169	3.6581	0.000254093	0.00418421
ENSRNOG00000027341	Tenm2	107.672	-1.79958	0.49215	-3.65657	0.000255612	0.00420533
ENSRNOG00000004160	Prps2	254.535	-1.10418	0.302058	-3.65551	0.000256671	0.00421499
ENSRNOG00000047247	Ptprs	884.878	-1.10019	0.300953	-3.6557	0.000256482	0.00421499
ENSRNOG00000016539	Mxd3	5827.95	0.70808	0.193742	3.65475	0.000257432	0.00421664
ENSRNOG00000056786	Piezo1	896.151	-0.985563	0.26967	-3.6547	0.000257481	0.00421664
ENSRNOG00000010830	Slc25a4	1818.31	-0.994224	0.272017	-3.655	0.000257181	0.00421664
ENSRNOG00000059883	LOC100912578	83.8962	2.07589	0.568875	3.64911	0.000263151	0.00430554
ENSRNOG00000019491	Stard10	5971.84	0.594029	0.162875	3.64714	0.000265172	0.00432585
ENSRNOG00000050649	Tvp23b	1638.82	0.559415	0.153392	3.64696	0.000265363	0.00432585
ENSRNOG00000048699	Vps37d	81.9422	-1.44081	0.395009	-3.64753	0.000264773	0.00432585
ENSRNOG00000014270	Rer1	1400.91	0.516628	0.141694	3.64607	0.000266278	0.00433285
ENSRNOG00000005298	Zfp513	4717.59	0.597335	0.163896	3.64459	0.000267819	0.00435395
ENSRNOG00000001747	LOC100910732	147.525	-1.63497	0.448743	-3.64344	0.00026902	0.00436551
ENSRNOG00000045670	Tnfsf12	548.529	-0.831132	0.228257	-3.6412	0.000271367	0.0043956
ENSRNOG00000013554	Treml2	33.8888	-3.7713	1.03586	-3.64073	0.000271864	0.00439966
ENSRNOG00000005124	Plekhh2	148.049	-1.26823	0.348567	-3.6384	0.000274334	0.0044356
ENSRNOG00000022507	Twf1	3393.14	0.472533	0.129963	3.6359	0.00027701	0.00446673
ENSRNOG00000016047	Macf1	3879.14	-0.805607	0.22174	-3.63312	0.000280016	0.00451111
ENSRNOG00000058157	Ldlrad3	23.1403	-2.49287	0.686235	-3.63268	0.000280496	0.00451477
ENSRNOG00000060615	Rai1	773.405	-0.548848	0.151117	-3.63194	0.000281295	0.00452355
ENSRNOG00000013506	Zfand6	2459.05	0.501509	0.138094	3.63164	0.000281624	0.00452475
ENSRNOG00000003620	Fmo3	38.729	-2.25795	0.621962	-3.63036	0.000283025	0.00454318
ENSRNOG00000017213	Cdk11b	3032.53	0.52476	0.144604	3.62894	0.000284583	0.00456407
ENSRNOG00000010331	Ctsb	25020.2	0.48572	0.133893	3.62766	0.000285997	0.00457852
ENSRNOG00000002393	Eprs	1124.32	-0.646601	0.178286	-3.62676	0.000286998	0.00458631
ENSRNOG00000049911	LOC102556347	273.731	1.03347	0.28508	3.62518	0.000288763	0.00461038
ENSRNOG00000019143	Galnt2	978.35	-0.649255	0.17913	-3.62449	0.000289529	0.00461181
ENSRNOG00000032813	Mdc1	213.646	-1.18078	0.325786	-3.6244	0.000289628	0.00461181
ENSRNOG00000021259	Prnp	1002.1	-0.761633	0.210135	-3.6245	0.000289521	0.00461181
ENSRNOG00000015321	Moxd1	27.2743	-2.78364	0.7682	-3.62358	0.00029055	0.00462236
ENSRNOG00000024435	Galnt17	69.7022	-2.04136	0.563496	-3.62267	0.000291579	0.00463184
ENSRNOG00000013971	Psat1	226.201	-1.49013	0.411343	-3.62259	0.000291665	0.00463184
ENSRNOG00000001369	Oas1a	440.444	0.973593	0.268846	3.62138	0.000293039	0.00464952
ENSRNOG00000012582	Eif4ebp1	409.747	-0.881969	0.243615	-3.62034	0.000294218	0.00466297
ENSRNOG00000059507	Lamc3	19.3123	-2.89873	0.800715	-3.62017	0.00029441	0.00466297
ENSRNOG00000003929	Pcdh19	20.437	-2.47882	0.68511	-3.61814	0.000296731	0.00469557
ENSRNOG00000047817	Enox1	28.4301	-2.63931	0.729606	-3.61745	0.000297523	0.00469975
ENSRNOG00000004585	Tmtc2	46.5202	-1.5469	0.427598	-3.61764	0.000297302	0.00469975
ENSRNOG00000020300	Lsp1	1345.6	-0.933377	0.25813	-3.61591	0.000299289	0.00472348
ENSRNOG00000009311	Fstl3	153.533	-1.30166	0.360087	-3.61485	0.000300519	0.00473869
ENSRNOG00000021104	Emp3	233.753	-1.07753	0.298129	-3.6143	0.000301166	0.00474469
ENSRNOG00000017467	Rab4a	1343.66	0.609964	0.168867	3.6121	0.000303732	0.00478089
ENSRNOG00000020456	Nucb2	215.128	-1.05564	0.292471	-3.60938	0.000306934	0.00482279
ENSRNOG00000014936	Ifitm2	1041.41	-0.684775	0.189786	-3.60815	0.000308389	0.00484139
ENSRNOG00000042189	Rab31	498.187	-0.675146	0.187151	-3.60748	0.000309181	0.00484954
ENSRNOG00000001227	Adarb1	470.459	-1.0912	0.302531	-3.60692	0.000309855	0.00485133
ENSRNOG00000009341	Hivep3	151.639	-1.42249	0.39437	-3.607	0.000309759	0.00485133
ENSRNOG00000007455	Tmem132e	75.5241	-1.4805	0.410601	-3.60568	0.000311338	0.00486626
ENSRNOG00000018644	Slc6a7	174.779	0.851855	0.236364	3.604	0.00031336	0.00489357
ENSRNOG00000060939	Gstm6l	806.783	1.06812	0.296444	3.60309	0.000314451	0.00490632
ENSRNOG00000020525	Col5a3	1356.54	-2.52808	0.701741	-3.60259	0.00031506	0.0049075
ENSRNOG00000029079	Hspb7	460.934	-1.15473	0.320561	-3.60222	0.000315508	0.0049075
ENSRNOG00000002244	Pdgfra	1000.84	-0.735427	0.204152	-3.60235	0.000315357	0.0049075
ENSRNOG00000011151	Tenm4	27.7593	-3.11002	0.863427	-3.60194	0.000315846	0.0049075
ENSRNOG00000009080	Atp6v1d	1541.44	0.507993	0.14105	3.6015	0.000316384	0.0049107
ENSRNOG00000010253	Cd163	147.328	-1.04413	0.289987	-3.60062	0.000317464	0.00492317
ENSRNOG00000060665	Afap1	554.776	-0.94891	0.263566	-3.60028	0.000317877	0.0049253
ENSRNOG00000008533	Ago2	209.9	-0.727959	0.202294	-3.59853	0.000320025	0.00494998
ENSRNOG00000016921	Klhl11	81.2435	-1.1016	0.306109	-3.59871	0.000319799	0.00494998
ENSRNOG00000010237	Map7d1	2138.26	-0.792919	0.220679	-3.59309	0.000326778	0.00504692
ENSRNOG00000048195	Nudt13	419.832	0.619518	0.172422	3.59303	0.000326859	0.00504692
ENSRNOG00000021243	Siglec1	45.1408	-1.67728	0.467078	-3.59102	0.000329387	0.00506404
ENSRNOG00000039489	Tmem253	290.673	0.792116	0.220578	3.5911	0.000329289	0.00506404
ENSRNOG00000011970	Tmem82	623.747	0.729383	0.203093	3.59137	0.000328948	0.00506404
ENSRNOG00000046000	Clasrp	2566.8	0.627962	0.174991	3.58853	0.000332542	0.00510586
ENSRNOG00000016687	Ssc5d	421.758	-1.19949	0.334267	-3.58843	0.000332679	0.00510586
ENSRNOG00000015667	Epcam	38604.5	0.519864	0.144924	3.58714	0.000334319	0.0051266
ENSRNOG00000018384	Adam12	14.1837	-2.80214	0.781526	-3.58548	0.000336464	0.00514623
ENSRNOG00000008569	Ndufa6	1458.93	0.561201	0.156516	3.58558	0.000336336	0.00514623
ENSRNOG00000015644	Ugcg	2662.22	0.562701	0.156921	3.58589	0.000335933	0.00514623
ENSRNOG00000016364	Gba2	2815.95	0.474144	0.132291	3.5841	0.000338239	0.00515791
ENSRNOG00000009096	Pon3	1319.05	0.512233	0.142914	3.58421	0.000338103	0.00515791
ENSRNOG00000021261	Rassf2	252.093	-1.92308	0.536494	-3.58454	0.000337672	0.00515791
ENSRNOG00000051620	Tspan9	751.086	-0.868159	0.242232	-3.58399	0.000338385	0.00515791
ENSRNOG00000021424	Cd300lf	276.138	0.661173	0.184542	3.58278	0.00033996	0.00517749
ENSRNOG00000019220	Rhod	2245.4	0.701523	0.195862	3.58172	0.000341345	0.00519415
ENSRNOG00000039969	Dsc2	7728.79	0.563257	0.157402	3.57847	0.00034561	0.00525457
ENSRNOG00000008885	Chst11	49.1689	-1.46116	0.408402	-3.57776	0.000346552	0.00526441
ENSRNOG00000014440	Josd1	1668.37	0.516536	0.144387	3.57744	0.000346973	0.00526631
ENSRNOG00000042821	Cd59	6694.03	0.550508	0.153896	3.57716	0.000347352	0.00526758
ENSRNOG00000060773	Sertad4	208.125	-1.43134	0.400271	-3.57592	0.000348997	0.00528354
ENSRNOG00000052405	Cdh4	26.6444	-3.21825	0.900298	-3.57466	0.00035069	0.00530017
ENSRNOG00000018909	Arv1	238.473	0.753496	0.210837	3.57383	0.000351798	0.00531242
ENSRNOG00000020843	Ftl1	16463.5	0.648962	0.181682	3.57197	0.000354312	0.00534586
ENSRNOG00000005360	Dhrs7b	1061.47	0.518406	0.145237	3.56938	0.000357826	0.00539023
ENSRNOG00000001844	Klhl42	111.085	-1.10635	0.309969	-3.56924	0.000358025	0.00539023
ENSRNOG00000017309	Rsrp1	29592.3	0.494455	0.138549	3.56882	0.00035859	0.00539023
ENSRNOG00000006418	Samhd1	220.454	-1.27512	0.357276	-3.56901	0.00035833	0.00539023
ENSRNOG00000006278	Tspyl5	14.0597	-3.01928	0.846047	-3.56869	0.000358764	0.00539023
ENSRNOG00000020006	Wdr90	1179.61	0.507395	0.14219	3.56843	0.000359123	0.00539108
ENSRNOG00000020743	Cyp2s1	99.6916	-2.73827	0.767648	-3.56709	0.000360968	0.00540966
ENSRNOG00000000480	Phf1	2239.95	0.535429	0.150113	3.56684	0.000361306	0.00541018
ENSRNOG00000061231	Selenom	4263.29	0.775131	0.217367	3.566	0.000362474	0.00542312
ENSRNOG00000008482	Rbms1	363.131	-0.756961	0.212309	-3.56538	0.000363329	0.00543135
ENSRNOG00000020554	Slc50a1	878.237	0.556754	0.1562	3.56436	0.00036475	0.00544804
ENSRNOG00000011321	Rftn1	285.956	-1.46484	0.411001	-3.56408	0.000365133	0.0054492
ENSRNOG00000020673	Pbxip1	4556.86	-0.526248	0.147702	-3.56291	0.000366771	0.00546906
ENSRNOG00000002418	Tgfb2	141.276	-1.26776	0.355856	-3.56256	0.000367256	0.00547172
ENSRNOG00000014524	S1pr3	296.459	-1.39464	0.391656	-3.56087	0.000369632	0.00550252
ENSRNOG00000024036	Fam98c	2742.86	0.680416	0.1911	3.56052	0.000370115	0.00550512
ENSRNOG00000010698	Car1	157199	0.629759	0.176978	3.55841	0.000373111	0.00554043
ENSRNOG00000025100	Ikbke	1225.25	0.517132	0.145342	3.55802	0.000373655	0.0055439
ENSRNOG00000017914	Cavin3	1993.36	-1.03257	0.290353	-3.55626	0.000376172	0.0055766
ENSRNOG00000042899	Fcgbpl1	190.946	0.844994	0.237737	3.55433	0.000378944	0.00561303
ENSRNOG00000017231	Adam9	580.37	-0.752037	0.21169	-3.55254	0.000381526	0.0056419
ENSRNOG00000020596	Dmac2	1201.46	0.457348	0.128773	3.55157	0.000382938	0.0056564
ENSRNOG00000049906	Foxf1	914.55	-0.848204	0.238834	-3.55143	0.000383141	0.0056564
ENSRNOG00000001288	Gpr146	97.4291	-1.412	0.398014	-3.54762	0.000388734	0.00572948
ENSRNOG00000013738	LOC100174910	442.089	0.664195	0.187273	3.54667	0.000390138	0.00574544
ENSRNOG00000000483	Syngap1	270.641	-0.899058	0.253588	-3.54534	0.0003921	0.00576956
ENSRNOG00000010350	Rcan2	101.937	-1.22026	0.344228	-3.54492	0.000392731	0.00577409
ENSRNOG00000017864	Bdp1	278.367	-0.802985	0.226565	-3.54416	0.000393864	0.00578597
ENSRNOG00000017060	Ryr2	122.826	-1.73074	0.488527	-3.54278	0.000395939	0.00581167
ENSRNOG00000007054	Dhx33	74.743	-1.37711	0.388755	-3.54237	0.000396552	0.00581588
ENSRNOG00000021237	RGD1565616	147.469	-1.27859	0.360988	-3.54191	0.00039724	0.00582118
ENSRNOG00000001055	Rilpl1	221.567	-1.08655	0.306796	-3.54161	0.000397694	0.00582305
ENSRNOG00000015974	Tmem208	795.427	0.532951	0.150507	3.54104	0.000398556	0.00583088
ENSRNOG00000021891	Zdhhc8	310.863	-0.831989	0.235042	-3.53974	0.00040052	0.00585481
ENSRNOG00000011728	Fto	378.716	-0.735883	0.207958	-3.53862	0.000402223	0.0058749
ENSRNOG00000048187	Epop	47.816	-2.24898	0.635999	-3.53613	0.000406035	0.00592087
ENSRNOG00000007520	Zcchc3	118.39	-1.05893	0.299562	-3.53493	0.000407888	0.00593819
ENSRNOG00000013463	Kcnj8	366.324	-0.898597	0.25425	-3.5343	0.000408855	0.00594741
ENSRNOG00000018859	Pik3ip1	350.804	-0.911974	0.25817	-3.53246	0.000411708	0.0059708
ENSRNOG00000029449	Ror1	83.6818	-1.6169	0.457733	-3.5324	0.000411802	0.0059708
ENSRNOG00000002664	Emp2	447.115	-1.09282	0.309489	-3.53105	0.000413913	0.0059942
ENSRNOG00000023812	Raver2	64.4712	-1.58457	0.448794	-3.53072	0.000414425	0.0059942
ENSRNOG00000013516	Sf3b1	8025.21	0.50821	0.143935	3.53083	0.00041425	0.0059942
ENSRNOG00000051977	Mmrn2	346.442	-0.936078	0.265217	-3.52948	0.000416384	0.00600792
ENSRNOG00000013313	Nceh1	842.287	0.801366	0.227041	3.52961	0.000416168	0.00600792
ENSRNOG00000018676	RGD1562987	1295.55	0.528539	0.149748	3.52952	0.000416313	0.00600792
ENSRNOG00000002776	Sell	162.898	-6.66477	1.88892	-3.52835	0.000418167	0.00602877
ENSRNOG00000009020	Tsta3	2519.95	0.538815	0.152724	3.52804	0.000418648	0.00603083
ENSRNOG00000015488	Tead1	161.27	-0.972136	0.275591	-3.52746	0.000419561	0.00603911
ENSRNOG00000043304	Apcdd1	159.287	-1.38057	0.391473	-3.52661	0.000420923	0.00605285
ENSRNOG00000004425	Klhdc1	62.9832	-1.47814	0.41916	-3.52643	0.000421195	0.00605285
ENSRNOG00000026109	Prmt1	546.209	-0.780628	0.221429	-3.5254	0.000422839	0.00607158
ENSRNOG00000015133	Kmt2a	716.335	-1.00802	0.286021	-3.52429	0.000424621	0.00609227
ENSRNOG00000005574	Adamts8	279.251	-1.43088	0.406286	-3.52185	0.000428551	0.00613164
ENSRNOG00000028845	Ebf1	92.8487	-1.69456	0.481173	-3.52173	0.00042874	0.00613164
ENSRNOG00000036828	Pde1b	223.781	-1.30565	0.370835	-3.52082	0.000430212	0.00614776
ENSRNOG00000047977	Tcim	138.256	1.86322	0.52969	3.51756	0.000435527	0.00621872
ENSRNOG00000017428	Map1b	859.928	-1.41896	0.403556	-3.51614	0.00043787	0.00624718
ENSRNOG00000023643	Mmp17	167.692	-1.11751	0.318082	-3.51327	0.000442626	0.00630999
ENSRNOG00000008755	Acox1	14665.3	0.636432	0.18122	3.51194	0.000444854	0.00633668
ENSRNOG00000028161	Tepsin	972.856	0.621533	0.177049	3.51051	0.000447244	0.00636564
ENSRNOG00000015139	F12	35.8038	1.53722	0.438005	3.5096	0.000448774	0.00638232
ENSRNOG00000023386	LOC103690018	57.5151	-3.33565	0.950576	-3.50908	0.000449658	0.0063898
ENSRNOG00000006709	Pzp	109.336	1.28312	0.365761	3.50809	0.000451339	0.00640858
ENSRNOG00000048924	Islr	437.644	-1.10569	0.315382	-3.50588	0.000455109	0.00645697
ENSRNOG00000047481	Kiss1	88.9217	1.14023	0.325283	3.50534	0.000456027	0.00646486
ENSRNOG00000020295	Plekhn1	725.015	0.933473	0.266355	3.50463	0.000457248	0.00647701
ENSRNOG00000008249	Brms1l	42.7155	3.55843	1.01643	3.5009	0.000463692	0.00655787
ENSRNOG00000001967	Sult1b1	1842.9	0.592234	0.169156	3.50111	0.000463331	0.00655787
ENSRNOG00000039876	LOC681410	6550.77	-0.625307	0.178735	-3.49851	0.000467857	0.00661154
ENSRNOG00000001828	Stk38l	2346.24	0.564097	0.161299	3.49721	0.000470157	0.00663879
ENSRNOG00000061424	Map3k3	914.021	-0.522598	0.149472	-3.4963	0.000471759	0.00665613
ENSRNOG00000042182	Mroh2a	718.426	0.568061	0.162549	3.4947	0.000474587	0.00669073
ENSRNOG00000006889	Ambp	33.3121	1.98834	0.569743	3.48989	0.000483217	0.00680677
ENSRNOG00000007755	Pm20d2	15.1584	-2.75566	0.789766	-3.48922	0.00048444	0.00681349
ENSRNOG00000023226	S100a10	6554.33	0.613243	0.175871	3.48688	0.000488684	0.00686775
ENSRNOG00000003217	Lgals3bp	1770.95	-0.659546	0.189171	-3.4865	0.000489391	0.00687228
ENSRNOG00000009661	Tgds	653.863	0.560206	0.1607	3.48602	0.000490257	0.00687903
ENSRNOG00000014592	Zbtb46	59.1699	-1.31203	0.37659	-3.48399	0.000494005	0.00692616
ENSRNOG00000007077	Fem1b	226.836	-0.710484	0.204023	-3.48237	0.000496999	0.00696267
ENSRNOG00000053230	Fopnl	847.765	0.56752	0.163044	3.48077	0.000499972	0.00699882
ENSRNOG00000001098	Pds5b	530.365	-0.771625	0.221725	-3.4801	0.000501235	0.00700827
ENSRNOG00000014161	Rbm15b	503.603	-0.689182	0.198041	-3.47999	0.000501433	0.00700827
ENSRNOG00000042519	Peak1	163.142	-0.925697	0.266048	-3.47944	0.000502468	0.00701174
ENSRNOG00000010308	Nr2f2	618.182	-0.586483	0.168576	-3.47905	0.000503202	0.00701651
ENSRNOG00000016879	Ldlrad4	117.823	-1.17299	0.337242	-3.47817	0.000504851	0.0070307
ENSRNOG00000052134	LOC100365921	324.366	0.615211	0.176961	3.47653	0.000507951	0.00706064
ENSRNOG00000007080	Kif12	141.89	0.943175	0.271329	3.47613	0.000508712	0.00706241
ENSRNOG00000005964	Nr4a3	24.8384	-2.18742	0.629285	-3.47604	0.00050887	0.00706241
ENSRNOG00000008634	Cc2d1b	1709.16	0.444322	0.127859	3.47509	0.000510685	0.00708209
ENSRNOG00000004613	Gpm6b	109.791	-1.18848	0.34222	-3.47284	0.000514975	0.00712501
ENSRNOG00000004158	Hdac9	22.9635	-2.79453	0.804729	-3.47263	0.000515378	0.00712501
ENSRNOG00000039871	RGD1306063	533.6	0.602744	0.173565	3.47273	0.000515203	0.00712501
ENSRNOG00000018804	Ripor2	164.395	-2.43898	0.702495	-3.47188	0.000516821	0.00713941
ENSRNOG00000027540	Fam102b	44.4978	-1.45883	0.420463	-3.46957	0.000521284	0.00719549
ENSRNOG00000003150	Mpc2	2487.73	0.492469	0.142003	3.46803	0.000524294	0.00723144
ENSRNOG00000012819	Gdnf	27.5727	-2.21831	0.639754	-3.46745	0.000525428	0.00724149
ENSRNOG00000008674	Prdm11	45.4795	-1.79513	0.517845	-3.46654	0.000527208	0.0072548
ENSRNOG00000013045	Setd7	164.173	-1.0056	0.290169	-3.46558	0.000529095	0.00727516
ENSRNOG00000010489	Samd4a	162.7	-1.94524	0.561501	-3.46436	0.000531491	0.00730119
ENSRNOG00000024889	Snip1	43.0443	3.17388	0.916247	3.464	0.000532216	0.00730119
ENSRNOG00000018725	Phkg2	1256.54	0.554604	0.16018	3.46237	0.000535433	0.00733233
ENSRNOG00000050277	Uckl1	1052.47	0.495327	0.143066	3.46223	0.00053572	0.00733233
ENSRNOG00000011260	Cmbl	991.919	0.57427	0.16591	3.46134	0.0005375	0.00735106
ENSRNOG00000011794	Tcea3	398.89	0.773206	0.223436	3.46052	0.00053913	0.0073677
ENSRNOG00000028699	Sco1	1107.06	0.530707	0.153377	3.46015	0.000539878	0.00737227
ENSRNOG00000032539	Spag8	101.548	1.07043	0.309436	3.45928	0.000541612	0.00739029
ENSRNOG00000010497	RGD1305807	406.654	0.953206	0.275761	3.45663	0.000546968	0.00745766
ENSRNOG00000016924	Acly	1833.91	-1.20956	0.350034	-3.45554	0.000549192	0.00745786
ENSRNOG00000007622	Arrdc1	4048.25	0.554593	0.160507	3.45525	0.000549783	0.00745786
ENSRNOG00000008956	Cdkn2c	126.254	-1.22832	0.355491	-3.45527	0.000549736	0.00745786
ENSRNOG00000012430	Cxcr5	76.9509	-3.07233	0.889194	-3.45519	0.000549909	0.00745786
ENSRNOG00000029185	Rasa1	354.38	-0.640044	0.185211	-3.45576	0.000548747	0.00745786
ENSRNOG00000019108	Rmi1	594.944	0.641246	0.185582	3.45532	0.000549634	0.00745786
ENSRNOG00000014243	Pear1	391.533	-0.677011	0.196008	-3.454	0.000552332	0.00747978
ENSRNOG00000009465	Sfrp2	60.5117	-2.34969	0.680282	-3.45399	0.000552365	0.00747978
ENSRNOG00000010633	Acsl1	1640.14	-2.63215	0.76262	-3.45146	0.000557562	0.0075387
ENSRNOG00000006747	Cc2d1a	4074.45	0.524979	0.152112	3.45127	0.000557961	0.0075387
ENSRNOG00000059166	Ldb3	195.515	-1.68175	0.487286	-3.45126	0.000557984	0.0075387
ENSRNOG00000018214	Bok	5567.68	0.713741	0.206851	3.45051	0.000559523	0.00754924
ENSRNOG00000000596	Fyn	384.749	-1.09714	0.317969	-3.45047	0.000559611	0.00754924
ENSRNOG00000015713	Parva	1989.04	-0.774543	0.224513	-3.44987	0.000560848	0.00754997
ENSRNOG00000030124	Ptpn11	2506.05	-0.578955	0.167821	-3.44983	0.000560935	0.00754997
ENSRNOG00000052477	Tbrg4	2085.88	0.509745	0.147748	3.45009	0.00056041	0.00754997
ENSRNOG00000017119	Ciao2a	1145.31	0.642154	0.186233	3.44813	0.000564483	0.00758627
ENSRNOG00000023459	Lurap1	32.1731	-1.69409	0.491305	-3.44815	0.000564446	0.00758627
ENSRNOG00000055915	Ago1	203.498	-0.728554	0.21132	-3.44763	0.000565524	0.00758993
ENSRNOG00000000395	Kif1bp	354.006	-0.661887	0.191985	-3.44759	0.000565606	0.00758993
ENSRNOG00000047971	Mrpl36	49.3547	3.25537	0.944374	3.44711	0.00056661	0.00759769
ENSRNOG00000004411	Tspan8	15512.2	0.595477	0.172794	3.44618	0.000568575	0.00761831
ENSRNOG00000037148	Adap2	47.8962	-1.32523	0.384752	-3.44439	0.000572358	0.00766324
ENSRNOG00000004687	Thbd	306.614	-0.92275	0.267937	-3.4439	0.000573384	0.00767121
ENSRNOG00000029501	Hoga1	39.212	-2.04924	0.59533	-3.44219	0.000577019	0.00771406
ENSRNOG00000011358	Hipk3	586.043	-0.816739	0.237337	-3.44126	0.000579003	0.00771745
ENSRNOG00000009570	Pdxp	87.5416	-1.17962	0.342771	-3.44142	0.000578659	0.00771745
ENSRNOG00000011901	Rrad	178.585	-1.2517	0.363723	-3.44136	0.000578794	0.00771745
ENSRNOG00000009033	Cntn2	21.208	-2.10722	0.612707	-3.4392	0.000583447	0.00776506
ENSRNOG00000032027	Tmem42	1139.6	0.56709	0.164919	3.43859	0.000584751	0.00777082
ENSRNOG00000009711	Hepacam2	831.998	0.55905	0.162671	3.4367	0.000588841	0.00781935
ENSRNOG00000020552	Fosl1	54.5251	-1.39464	0.405966	-3.43536	0.000591764	0.00784675
ENSRNOG00000002645	Gemin5	178.649	-1.00838	0.293549	-3.43515	0.000592224	0.00784675
ENSRNOG00000047046	Plin4	503.904	-2.89054	0.841436	-3.43524	0.000592025	0.00784675
ENSRNOG00000025895	Cavin2	763.229	-1.03392	0.301061	-3.43427	0.000594158	0.00786533
ENSRNOG00000013774	Lmnb1	329.614	-1.0938	0.318529	-3.43391	0.00059495	0.00786533
ENSRNOG00000009609	LOC299312	122.304	-0.969971	0.282459	-3.43402	0.000594691	0.00786533
ENSRNOG00000018832	RGD1564854	1305.74	0.790747	0.230373	3.43246	0.000598137	0.00790161
ENSRNOG00000010649	Ctnnd2	44.2227	-1.41714	0.41309	-3.43059	0.000602277	0.00794758
ENSRNOG00000017660	Inpp4a	509.756	-0.604325	0.176163	-3.43048	0.000602508	0.00794758
ENSRNOG00000007726	Mcam	1808.49	-1.12392	0.327736	-3.42936	0.000605018	0.0079689
ENSRNOG00000025793	Usp31	50.6434	-1.52019	0.443282	-3.42939	0.000604937	0.0079689
ENSRNOG00000046128	Gpr108	2588.86	0.497885	0.145207	3.4288	0.000606253	0.00797928
ENSRNOG00000046005	Scd2	1021.19	-1.49227	0.435268	-3.42839	0.000607175	0.00797963
ENSRNOG00000019346	Tmco3	29.183	2.45992	0.717477	3.42857	0.000606762	0.00797963
ENSRNOG00000012053	S100a16	5601.95	0.533545	0.155661	3.42762	0.000608905	0.00799647
ENSRNOG00000009681	Flot2	787.889	-0.817639	0.238618	-3.42656	0.000611278	0.00802174
ENSRNOG00000001254	Col6a2	10893.5	-0.809059	0.236155	-3.42596	0.000612621	0.00803344
ENSRNOG00000017359	Itm2c	3373.03	-0.61784	0.180396	-3.42491	0.000615005	0.00805286
ENSRNOG00000008319	Ccdc130	447.231	0.645243	0.188432	3.42427	0.000616449	0.00806585
ENSRNOG00000011917	Cd79b	392.871	-5.76849	1.68495	-3.42354	0.00061812	0.00807705
ENSRNOG00000004972	Upp1	606.448	0.548129	0.160108	3.4235	0.000618211	0.00807705
ENSRNOG00000036934	Abhd12	2691.94	0.541331	0.158133	3.42326	0.000618751	0.00807819
ENSRNOG00000009037	Sulf1	226.139	-1.06544	0.311402	-3.42143	0.000622927	0.00812676
ENSRNOG00000005141	Hus1	899.685	0.554544	0.16211	3.42079	0.000624385	0.00813983
ENSRNOG00000017073	Car9	2215.24	0.730172	0.213473	3.42044	0.000625205	0.00814456
ENSRNOG00000011526	Pcsk6	187.131	-1.14361	0.334406	-3.41981	0.000626647	0.00815739
ENSRNOG00000009808	Ift80	101.285	-1.20762	0.353316	-3.41796	0.000630927	0.00820711
ENSRNOG00000028100	Pex11g	432.304	0.817782	0.239307	3.41729	0.00063248	0.00822132
ENSRNOG00000008515	Tmem45b	9847.62	0.51505	0.150751	3.41656	0.000634183	0.00823744
ENSRNOG00000012175	Nfatc2	72.9336	-1.17958	0.345489	-3.41423	0.000639616	0.00830198
ENSRNOG00000042233	Rpl41	13627.9	0.53	0.155339	3.41189	0.000645145	0.00836765
ENSRNOG00000021144	Cebpg	3470.76	0.471612	0.138309	3.40984	0.00065002	0.00842475
ENSRNOG00000018825	Dcaf11	6914.5	0.551076	0.16173	3.40738	0.000655901	0.00847872
ENSRNOG00000019358	Esr1	14.6028	-4.64585	1.36336	-3.40764	0.000655269	0.00847872
ENSRNOG00000005606	Med1	480.515	-0.766894	0.225051	-3.40764	0.000655264	0.00847872
ENSRNOG00000030880	Hs6st2	10.7182	-3.37257	0.989943	-3.40683	0.000657218	0.0084814
ENSRNOG00000061857	Mgst2	821.521	0.555146	0.162955	3.40673	0.000657453	0.0084814
ENSRNOG00000061073	Zfp275	115.251	-1.28859	0.378269	-3.40655	0.000657902	0.0084814
ENSRNOG00000001794	Muc13	63578.2	0.505939	0.148601	3.40468	0.000662419	0.00851736
ENSRNOG00000046546	LOC103689954	16.9614	-4.37978	1.28648	-3.40446	0.000662961	0.00851819
ENSRNOG00000005971	Gpr176	107.823	-1.32047	0.388098	-3.40243	0.000667898	0.00855696
ENSRNOG00000061612	Zfp184	109.845	0.908769	0.267172	3.40144	0.000670327	0.00858191
ENSRNOG00000007419	Pank3	4885.19	0.496432	0.145979	3.40071	0.000672117	0.00859866
ENSRNOG00000011631	Fst	50.7919	-1.42241	0.418393	-3.3997	0.000674602	0.00862427
ENSRNOG00000015036	Ctgf	337.897	-0.92028	0.270731	-3.39924	0.000675743	0.00863267
ENSRNOG00000010427	Ipo7	826.219	-0.558116	0.164389	-3.39509	0.00068605	0.0087518
ENSRNOG00000016978	LOC308990	111.374	-2.38983	0.704214	-3.39362	0.000689749	0.00879269
ENSRNOG00000020377	Cideb	1008.62	0.536774	0.158181	3.39341	0.000690287	0.00879327
ENSRNOG00000014098	Pold2	280.485	-0.77456	0.228284	-3.39296	0.000691406	0.00879577
ENSRNOG00000047931	Tmsb4x	23199.9	0.555067	0.163595	3.39294	0.00069147	0.00879577
ENSRNOG00000013194	Rps6ka2	281.193	-0.816693	0.24092	-3.38989	0.0006992	0.00887512
ENSRNOG00000018502	Mon1a	2019.52	0.52691	0.155483	3.38885	0.000701863	0.00890257
ENSRNOG00000008425	Nav1	535.51	-0.53864	0.159006	-3.38755	0.000705187	0.00893839
ENSRNOG00000060262	Prps1	163.682	-0.780122	0.230313	-3.38722	0.000706036	0.00894278
ENSRNOG00000008336	Tnfrsf11b	242.25	-0.934816	0.276101	-3.38578	0.000709764	0.00897725
ENSRNOG00000053948	LOC102549506	62.1114	-1.35956	0.401644	-3.38498	0.000711833	0.00899705
ENSRNOG00000030151	Thsd7a	32.2179	-2.17123	0.641492	-3.38465	0.000712683	0.00900141
ENSRNOG00000021061	Map4k2	416.024	-1.19065	0.351814	-3.38433	0.000713524	0.00900565
ENSRNOG00000002810	Gfpt2	79.4745	-1.36709	0.40401	-3.38381	0.000714886	0.00901021
ENSRNOG00000002420	Zc3h7a	3058.38	0.555822	0.16426	3.3838	0.000714895	0.00901021
ENSRNOG00000001548	Nfe2l2	3695.48	0.59443	0.175727	3.38269	0.000717803	0.00903644
ENSRNOG00000061544	Spock2	56.4124	-1.79178	0.529702	-3.38262	0.00071799	0.00903644
ENSRNOG00000012634	Fbxo10	82.4027	-1.61525	0.477646	-3.3817	0.000720391	0.00905388
ENSRNOG00000017571	Ndufa2	843.443	0.555221	0.164176	3.38187	0.000719947	0.00905388
ENSRNOG00000019807	Sufu	94.2097	-1.22725	0.362949	-3.38132	0.000721391	0.00906006
ENSRNOG00000014385	Wnt2b	58.7637	-1.37708	0.407607	-3.37846	0.000728938	0.0091484
ENSRNOG00000025527	Mtcl1	170.717	-1.10686	0.327644	-3.37824	0.000729521	0.00914928
ENSRNOG00000012576	Selenos	1054.98	0.445964	0.132042	3.37744	0.000731638	0.00916916
ENSRNOG00000001573	Usp25	402.977	-0.68115	0.2017	-3.37704	0.000732707	0.0091699
ENSRNOG00000002188	Hpse	160.6	-1.45619	0.431232	-3.37681	0.000733319	0.00917112
ENSRNOG00000005564	Ubn2	295.535	-0.669202	0.19821	-3.37623	0.000734857	0.00918391
ENSRNOG00000008323	Pitpnm3	3672.81	0.56016	0.16601	3.37426	0.000740141	0.00924347
ENSRNOG00000002093	Tgfbr3	885.677	-1.35608	0.401981	-3.37349	0.00074223	0.00926307
ENSRNOG00000039744	RT1-CE4	2804.51	0.809104	0.239969	3.3717	0.000747049	0.00931019
ENSRNOG00000018950	Fa2h	5479.01	0.895863	0.265737	3.37124	0.0007483	0.00931275
ENSRNOG00000021145	Gpr137	596.003	0.716212	0.212441	3.37135	0.000748008	0.00931275
ENSRNOG00000006860	Itk	126.334	-2.03053	0.602433	-3.37054	0.0007502	0.00932989
ENSRNOG00000015727	Loxl4	42.4957	-1.8678	0.554219	-3.37014	0.000751291	0.00933695
ENSRNOG00000007611	Hoxb7	842.763	0.691906	0.205326	3.36979	0.00075225	0.00934236
ENSRNOG00000009907	Mmp8	20.537	-5.09781	1.51314	-3.36903	0.00075432	0.00936155
ENSRNOG00000014485	Pdcd6	1378.26	0.483152	0.143442	3.36828	0.000756398	0.00937553
ENSRNOG00000014090	Retsat	7251.57	-1.09818	0.32604	-3.36823	0.000756527	0.00937553
ENSRNOG00000055281	Dcbld2	62.2488	-2.26632	0.67308	-3.36708	0.000759673	0.00940182
ENSRNOG00000009663	Apex1	350.32	-0.853775	0.253677	-3.36559	0.000763788	0.0094331
ENSRNOG00000012081	Txn1	16831.8	0.512084	0.152137	3.36595	0.000762813	0.0094331
ENSRNOG00000008191	Hoxb4	608.401	0.551004	0.163829	3.3633	0.000770173	0.0094988
ENSRNOG00000050044	Ptp4a2	3889.34	0.435396	0.129448	3.36348	0.000769653	0.0094988
ENSRNOG00000019778	Cavin1	4970.77	-0.946784	0.281621	-3.3619	0.000774073	0.0095403
ENSRNOG00000052407	Btk	82.4187	-2.35126	0.699513	-3.36128	0.00077581	0.00954851
ENSRNOG00000026647	Cxcl16	1129.65	0.564647	0.168039	3.36021	0.00077882	0.00957894
ENSRNOG00000015825	Aurkc	222.53	0.916956	0.272963	3.35927	0.000781499	0.00958545
ENSRNOG00000006532	H3f3b	12668.5	0.403186	0.120012	3.35954	0.000780712	0.00958545
ENSRNOG00000012162	Mpdu1	1411.42	0.595558	0.177266	3.3597	0.000780285	0.00958545
ENSRNOG00000020284	Prkar2a	614.5	-0.647368	0.192706	-3.35936	0.000781227	0.00958545
ENSRNOG00000010286	Cast	2818.35	0.381001	0.113489	3.35715	0.00078749	0.00964725
ENSRNOG00000003310	Tmem63a	1036.07	0.623328	0.185674	3.35711	0.000787619	0.00964725
ENSRNOG00000047187	LOC100912042	70.7184	2.70897	0.807024	3.35674	0.000788672	0.00965351
ENSRNOG00000013322	Pola1	121.581	-1.08908	0.32466	-3.35453	0.000795008	0.0097244
ENSRNOG00000009691	Lrrn2	117.315	-1.47639	0.440156	-3.35425	0.000795806	0.00972749
ENSRNOG00000018159	Anxa4	4643.42	0.465377	0.138753	3.35399	0.000796552	0.00972994
ENSRNOG00000026910	Gjb4	51.9906	1.19423	0.356162	3.35305	0.000799254	0.00975626
ENSRNOG00000002004	Prdm8	45.0763	-1.5758	0.47015	-3.3517	0.000803183	0.00979081
ENSRNOG00000007664	Tnfrsf13c	157.435	-5.61517	1.67578	-3.35078	0.000805847	0.00981659
ENSRNOG00000000054	Abhd8	409.17	-0.746692	0.222927	-3.34949	0.00080959	0.00984873
ENSRNOG00000049402	Nbl1	1024.24	-0.931944	0.278229	-3.34956	0.00080939	0.00984873
ENSRNOG00000010630	Prcp	1447.98	0.500128	0.149395	3.34769	0.000814876	0.00989952
ENSRNOG00000047943	Alkbh6	51.9176	3.53484	1.05704	3.34409	0.000825528	0.0100085
ENSRNOG00000052979	Rab17	1864.11	0.628914	0.188048	3.34442	0.000824539	0.0100085
ENSRNOG00000015986	Rassf8	181.328	-1.18589	0.354617	-3.34414	0.000825377	0.0100085
ENSRNOG00000017354	Zyx	2460.88	-0.575416	0.172082	-3.34386	0.000826224	0.0100101
ENSRNOG00000049858	NEWGENE_1587253	54.1645	1.23489	0.369628	3.34091	0.000835034	0.01011
ENSRNOG00000013057	Prc1	285.671	-0.93956	0.281376	-3.33917	0.000840298	0.0101599
ENSRNOG00000030034	Sox11	34.5625	-2.24215	0.671441	-3.33932	0.000839847	0.0101599
ENSRNOG00000033776	LOC100359668	113.796	1.25683	0.376431	3.3388	0.000841402	0.0101664
ENSRNOG00000025948	Inava	6989.43	0.611963	0.183323	3.33817	0.000843314	0.0101826
ENSRNOG00000012368	Dnajc17	373.815	0.570001	0.170767	3.33789	0.000844179	0.0101861
ENSRNOG00000010971	Snx18	346.268	-0.62743	0.187995	-3.33748	0.000845405	0.010194
ENSRNOG00000016751	Slc25a28	2095.48	0.570999	0.171133	3.33658	0.000848173	0.0102205
ENSRNOG00000020487	Coa3	2882.3	0.588605	0.17643	3.3362	0.000849306	0.0102272
ENSRNOG00000008986	Diaph3	28.5548	-2.07964	0.623644	-3.33465	0.000854067	0.0102721
ENSRNOG00000008816	Gpnmb	223.239	-1.05084	0.315132	-3.33461	0.000854182	0.0102721
ENSRNOG00000032759	Cdx2	7508.92	0.744042	0.22318	3.33382	0.000856625	0.0102945
ENSRNOG00000008741	Camsap2	381.514	-0.92585	0.277745	-3.33345	0.000857758	0.0103012
ENSRNOG00000007764	Frmd4b	921.355	0.476365	0.14303	3.33053	0.000866808	0.0103819
ENSRNOG00000005762	Rab22a	1722.35	0.493032	0.148031	3.3306	0.000866599	0.0103819
ENSRNOG00000048050	Tmem120b	67.7867	-1.92229	0.57717	-3.33055	0.00086674	0.0103819
ENSRNOG00000029735	Pid1	147.015	-0.909908	0.273262	-3.3298	0.000869072	0.010402
ENSRNOG00000018232	Srf	2302.75	-0.488449	0.146839	-3.32644	0.000879639	0.0105144
ENSRNOG00000017723	Cept1	933.788	0.534135	0.160599	3.32589	0.000881371	0.010521
ENSRNOG00000018648	Mppe1	582.599	0.52122	0.156708	3.32606	0.000880844	0.010521
ENSRNOG00000004452	Aqp12a	154.889	1.02875	0.309339	3.32565	0.000882124	0.0105229
ENSRNOG00000014625	Atp5f1d	6682.55	0.595924	0.179251	3.32452	0.000885716	0.0105517
ENSRNOG00000012709	Bag2	323.364	-0.997035	0.299902	-3.32453	0.000885669	0.0105517
ENSRNOG00000024241	Cdc23	325.605	-0.794134	0.238924	-3.3238	0.000888	0.0105648
ENSRNOG00000013742	Large1	181.843	-1.25429	0.377349	-3.32394	0.000887546	0.0105648
ENSRNOG00000010473	Cand2	101.374	-1.07524	0.323572	-3.32304	0.000890429	0.0105866
ENSRNOG00000054286	Rrm2	130.774	-1.43099	0.430693	-3.32252	0.000892074	0.0105875
ENSRNOG00000002839	Slc19a2	1312.54	0.535351	0.161131	3.32246	0.000892288	0.0105875
ENSRNOG00000051307	Aoc3	1060.18	-1.46394	0.440706	-3.32181	0.000894348	0.0106049
ENSRNOG00000045665	Amigo1	200.323	-0.862501	0.25974	-3.32063	0.000898149	0.0106429
ENSRNOG00000027017	Rnasel	6584.54	0.456346	0.137471	3.31958	0.000901529	0.0106759
ENSRNOG00000013591	Tmem9b	1191.46	0.478992	0.144379	3.3176	0.000907953	0.0107306
ENSRNOG00000004783	Fam171b	47.4924	-2.39123	0.721387	-3.31477	0.000917177	0.0108196
ENSRNOG00000020115	Ilkap	709.495	0.466042	0.140605	3.31455	0.00091791	0.0108196
ENSRNOG00000038218	Ndufc1	1060.17	0.551504	0.16638	3.31472	0.000917345	0.0108196
ENSRNOG00000057086	Nat8f4	7.12023	4.56578	1.37864	3.3118	0.000926973	0.0108976
ENSRNOG00000018166	Prkab2	494.35	-0.729333	0.220278	-3.31096	0.000929775	0.0109233
ENSRNOG00000019428	Higd1a	10425.4	0.637361	0.192612	3.30904	0.000936168	0.010984
ENSRNOG00000056228	Atp10a	181.195	-1.27973	0.386797	-3.30853	0.000937876	0.0109889
ENSRNOG00000003195	Caskin1	3152.12	0.78691	0.237855	3.30836	0.000938434	0.0109889
ENSRNOG00000037514	Qser1	172.569	-1.02065	0.308482	-3.30861	0.000937605	0.0109889
ENSRNOG00000000869	Arhgef6	135.163	-1.35608	0.410269	-3.30534	0.00094861	0.0110862
ENSRNOG00000020119	Pcdha4	116.631	-1.23236	0.373066	-3.30333	0.000955423	0.0111585
ENSRNOG00000010184	Brk1	2127.78	0.423525	0.128263	3.302	0.000959983	0.0112016
ENSRNOG00000021569	Tiam1	54.6863	-1.64125	0.497064	-3.30189	0.000960372	0.0112016
ENSRNOG00000006359	Galk1	171.05	-0.788615	0.238881	-3.30129	0.000962431	0.0112183
ENSRNOG00000015787	P3h4	158.858	-0.96746	0.293241	-3.2992	0.000969606	0.0112872
ENSRNOG00000020125	Cd79a	437.527	-5.25259	1.5923	-3.29875	0.000971164	0.0112979
ENSRNOG00000043068	Tipin	206.265	0.758848	0.23006	3.29848	0.000972113	0.0113016
ENSRNOG00000016327	Mcee	909.964	0.57488	0.174309	3.29805	0.000973572	0.0113112
ENSRNOG00000019321	Cck	170.759	0.786029	0.238355	3.29772	0.000974716	0.0113171
ENSRNOG00000058645	Tnc	1654.63	-1.42451	0.432121	-3.29655	0.000978804	0.0113572
ENSRNOG00000058568	Dhrs9	8471.3	0.50484	0.153158	3.29621	0.000979979	0.0113634
ENSRNOG00000012060	Gucy1b1	198.835	-0.855738	0.259638	-3.29588	0.000981135	0.0113694
ENSRNOG00000002122	Lrrc8c	254.008	-0.840134	0.254991	-3.29476	0.000985065	0.0113928
ENSRNOG00000011158	Ppp2r2a	1736.93	0.417188	0.12662	3.29481	0.000984898	0.0113928
ENSRNOG00000021113	Uba2	495.314	-0.665662	0.20202	-3.29504	0.000984091	0.0113928
ENSRNOG00000018740	Ugt1a1	13035.4	0.786871	0.238847	3.29445	0.000986139	0.0113978
ENSRNOG00000011398	Trmt61a	60.0462	3.06272	0.929925	3.29351	0.000989452	0.0114213
ENSRNOG00000016001	Chmp1a	4977.2	0.517044	0.157036	3.29252	0.00099294	0.0114462
ENSRNOG00000006330	Elf3	14997.7	0.518061	0.157342	3.29258	0.000992735	0.0114462
ENSRNOG00000006870	Mtdh	377.01	-0.940587	0.285689	-3.29235	0.000993532	0.0114462
ENSRNOG00000010610	Hpgd	12046.9	0.611366	0.185706	3.29212	0.000994351	0.0114482
ENSRNOG00000000322	Atg5	839.688	0.534983	0.162534	3.29151	0.000996514	0.0114657
ENSRNOG00000021469	Ccdc14	363.108	0.688438	0.209189	3.29099	0.000998368	0.0114796
ENSRNOG00000015450	Ppp1r16a	3947.54	0.639233	0.194255	3.2907	0.000999402	0.0114841
ENSRNOG00000009471	Epsti1	696.901	0.572202	0.173997	3.28857	0.00100698	0.0115499
ENSRNOG00000008822	Fkbp1a	3182.26	-0.593108	0.180411	-3.28754	0.00101068	0.0115838
ENSRNOG00000021131	Mindy1	865.967	0.585846	0.178321	3.28535	0.00101855	0.0116666
ENSRNOG00000008243	Slc43a1	101.856	-1.14549	0.348855	-3.28357	0.00102503	0.0117332
ENSRNOG00000046023	Exoc4	155.71	-0.887451	0.270351	-3.28258	0.00102861	0.0117667
ENSRNOG00000014284	Elof1	877.885	0.463706	0.141305	3.2816	0.0010322	0.0117989
ENSRNOG00000042480	Hoxd8	58.3256	-1.33959	0.408397	-3.28012	0.00103764	0.0118471
ENSRNOG00000017050	Lmntd2	135.791	0.849536	0.259028	3.27971	0.00103913	0.0118566
ENSRNOG00000024112	Dgkq	5099.65	0.624579	0.190456	3.2794	0.00104029	0.0118623
ENSRNOG00000043060	Dnajc4	433.022	0.579267	0.176686	3.2785	0.0010436	0.0118772
ENSRNOG00000006049	Rfx1	1558.94	0.484257	0.147691	3.27885	0.00104232	0.0118772
ENSRNOG00000008226	Zbtb8os	1287.34	0.495146	0.151024	3.27859	0.00104328	0.0118772
ENSRNOG00000016294	Cd4	396.489	-1.31912	0.402618	-3.27635	0.00105158	0.0119527
ENSRNOG00000012397	Zmym4	288.645	-0.68983	0.210539	-3.27649	0.00105105	0.0119527
ENSRNOG00000008145	Traf3	482.507	-0.746788	0.227959	-3.27598	0.00105295	0.0119608
ENSRNOG00000001877	Med15	4436.63	0.410998	0.125469	3.27568	0.00105407	0.0119658
ENSRNOG00000014297	Sdc4	5772.64	0.665685	0.203234	3.27546	0.00105492	0.0119678
ENSRNOG00000002126	Ncam2	28.6184	-2.4283	0.741469	-3.27499	0.00105665	0.0119799
ENSRNOG00000012134	Scn4a	16.1249	-3.71131	1.13348	-3.27426	0.0010594	0.0120034
ENSRNOG00000003988	Dnajc27	169.637	-1.21673	0.371786	-3.27266	0.0010654	0.012056
ENSRNOG00000001273	Psmg3	300.288	0.654825	0.200082	3.27278	0.00106493	0.012056
ENSRNOG00000018268	Hhip	45.5559	-1.50982	0.461414	-3.27217	0.00106726	0.0120695
ENSRNOG00000020763	Snrnp70	11532.2	0.560998	0.171588	3.26944	0.00107759	0.0121786
ENSRNOG00000011071	Nt5e	170.103	-1.38829	0.424669	-3.26912	0.00107882	0.0121847
ENSRNOG00000016102	Ebf3	51.378	-1.52338	0.466115	-3.26826	0.00108211	0.0122141
ENSRNOG00000014791	Peg3	430.134	-1.28812	0.39439	-3.26612	0.00109031	0.0122989
ENSRNOG00000018778	Cadm1	79.6488	-1.41576	0.433574	-3.26532	0.00109342	0.0123106
ENSRNOG00000009971	Plekha8	2800.01	0.492411	0.150792	3.26549	0.00109274	0.0123106
ENSRNOG00000011156	Clstn3	202.873	-1.48741	0.455589	-3.26482	0.00109535	0.0123246
ENSRNOG00000017708	Pcbp1	4010.06	-0.43117	0.132102	-3.26391	0.00109885	0.0123562
ENSRNOG00000012939	Abca7	2468.82	0.581352	0.178129	3.26366	0.00109982	0.0123593
ENSRNOG00000011404	Chkb	1577.17	0.533061	0.163346	3.26339	0.00110089	0.0123635
ENSRNOG00000019810	Des	19609.9	-0.855495	0.2622	-3.26275	0.00110337	0.0123835
ENSRNOG00000023536	Adgrd1	40.9437	-2.15385	0.66019	-3.26247	0.00110445	0.0123879
ENSRNOG00000005130	Ogdh	1551	-0.513756	0.157539	-3.26114	0.00110965	0.0124355
ENSRNOG00000018836	RGD1559896	1177.11	-0.688997	0.211282	-3.26103	0.00111008	0.0124355
ENSRNOG00000048553	Iqcc	152.158	0.765501	0.234796	3.26028	0.00111301	0.0124603
ENSRNOG00000011360	Dkk2	72.0869	-1.15257	0.353566	-3.25986	0.00111468	0.0124712
ENSRNOG00000053787	Mdfic	208.848	-0.860678	0.26405	-3.25952	0.001116	0.0124782
ENSRNOG00000005347	Fjx1	98.3723	-1.35235	0.415058	-3.25821	0.00112116	0.0125202
ENSRNOG00000013309	Pik3ap1	273.154	-1.5612	0.479134	-3.25838	0.0011205	0.0125202
ENSRNOG00000000551	Fam241b	1714.81	0.728015	0.223467	3.25781	0.00112274	0.01253
ENSRNOG00000043099	Ddx21	645.342	-0.822892	0.252606	-3.25761	0.00112354	0.0125311
ENSRNOG00000019684	Fam173a	1015.6	0.610732	0.187546	3.25645	0.00112816	0.0125748
ENSRNOG00000013808	Ces2g	1330.48	0.503596	0.154714	3.25502	0.00113383	0.0126143
ENSRNOG00000016433	Prrc1	251.984	-0.659184	0.20251	-3.25507	0.00113365	0.0126143
ENSRNOG00000001720	Hes1	2134.38	0.653283	0.200732	3.2545	0.00113591	0.0126296
ENSRNOG00000032832	Mmp10	338.349	-0.991479	0.30475	-3.25342	0.00114025	0.0126699
ENSRNOG00000018231	Nacc2	656.727	-0.649805	0.199763	-3.25288	0.00114244	0.0126775
ENSRNOG00000016680	Nsd1	1373.49	-0.538848	0.16567	-3.25254	0.00114377	0.0126775
ENSRNOG00000015932	Plgrkt	342.908	0.563875	0.173341	3.25298	0.00114203	0.0126775
ENSRNOG00000026797	Slc9c2	82.9224	0.96917	0.297958	3.25271	0.0011431	0.0126775
ENSRNOG00000062002	Kcna3	14.4388	-2.68013	0.824383	-3.25108	0.00114969	0.0127351
ENSRNOG00000004417	Fam117a	373.654	-0.759916	0.23381	-3.25015	0.00115345	0.0127689
ENSRNOG00000002436	Mmd	390.406	-1.30587	0.401812	-3.24995	0.00115424	0.0127697
ENSRNOG00000010034	Asah1	1224.75	0.466478	0.143575	3.24903	0.001158	0.0128033
ENSRNOG00000014382	C2cd5	1219.52	0.547877	0.168801	3.24569	0.00117166	0.0129383
ENSRNOG00000018671	Commd4	1309.76	0.491666	0.151482	3.2457	0.00117162	0.0129383
ENSRNOG00000024632	Atf6	511.214	-0.532252	0.164017	-3.24511	0.00117407	0.0129489
ENSRNOG00000013301	Bean1	32.9427	-1.88532	0.581044	-3.2447	0.00117572	0.0129591
ENSRNOG00000016619	Use1	1790.91	0.503452	0.155196	3.24399	0.00117869	0.0129837
ENSRNOG00000008937	Csrp1	18226.6	-0.909871	0.280538	-3.24331	0.0011815	0.0130067
ENSRNOG00000011910	Hnrnpr	284.286	-0.896993	0.276771	-3.24092	0.00119146	0.0130921
ENSRNOG00000013968	Comtd1	2962.23	0.621505	0.191863	3.23931	0.00119819	0.0131579
ENSRNOG00000038766	LOC103694328	249.377	-0.697049	0.215233	-3.23858	0.00120127	0.0131837
ENSRNOG00000017208	Cspg4	730.013	-1.26338	0.39026	-3.23728	0.00120675	0.0132357
ENSRNOG00000001194	Rrp1b	72.4478	-2.62238	0.810244	-3.23653	0.00120992	0.0132623
ENSRNOG00000032659	Plcl1	56.9417	-1.59478	0.49291	-3.23545	0.00121453	0.0132976
ENSRNOG00000008891	Ift20	673.957	0.558888	0.172766	3.23495	0.00121664	0.0133113
ENSRNOG00000005985	Kcnma1	205.206	-1.18937	0.367689	-3.23472	0.0012176	0.0133137
ENSRNOG00000008904	Fli1	173.902	-1.58382	0.489705	-3.23424	0.00121965	0.0133279
ENSRNOG00000016033	Endog	137.521	-0.905314	0.279985	-3.23344	0.00122309	0.0133574
ENSRNOG00000014637	Atxn10	489.073	-0.544948	0.168571	-3.23275	0.00122606	0.0133629
ENSRNOG00000019179	Ggta1	7966.42	0.688326	0.212907	3.23299	0.00122502	0.0133629
ENSRNOG00000050374	LOC100910143	65.0427	1.5906	0.492011	3.23286	0.00122557	0.0133629
ENSRNOG00000020731	Ppfia3	1689.63	0.660048	0.204184	3.23262	0.00122659	0.0133629
ENSRNOG00000004810	Plcb1	61.1098	-1.24259	0.384523	-3.23151	0.00123139	0.0134003
ENSRNOG00000028017	Tmem109	916.986	-0.64953	0.201058	-3.23056	0.00123546	0.0134325
ENSRNOG00000024210	Nlrc3	121.918	-1.84344	0.570788	-3.22964	0.00123945	0.0134619
ENSRNOG00000033426	Cdc37	1927.06	-0.407103	0.126084	-3.22882	0.00124303	0.0134753
ENSRNOG00000016134	Msh6	354.508	-0.823443	0.255039	-3.22869	0.00124359	0.0134753
ENSRNOG00000000258	Prmt7	187.291	-0.833645	0.258201	-3.22866	0.00124371	0.0134753
ENSRNOG00000022598	Trerf1	140.92	-0.765019	0.236946	-3.22867	0.00124368	0.0134753
ENSRNOG00000015519	Ces1d	727.965	-1.29718	0.401875	-3.22782	0.00124735	0.0134984
ENSRNOG00000024566	Sh3d21	310.515	0.726775	0.225157	3.22786	0.00124719	0.0134984
ENSRNOG00000042787	Fam229a	99.9095	0.985945	0.305564	3.22664	0.00125253	0.0135297
ENSRNOG00000054603	Pacsin1	62.048	-2.13582	0.66237	-3.2245	0.00126191	0.0136063
ENSRNOG00000000491	Spdef	897.352	0.847436	0.262831	3.22427	0.00126295	0.0136094
ENSRNOG00000004283	Camta2	11448.9	0.580601	0.180099	3.22378	0.00126509	0.013616
ENSRNOG00000013653	Pdlim7	2645.35	-0.948934	0.294346	-3.22387	0.00126471	0.013616
ENSRNOG00000019995	Dnajc18	62.3058	-1.21306	0.376363	-3.2231	0.0012681	0.0136401
ENSRNOG00000007981	Klhl23	477.636	-1.03522	0.321218	-3.2228	0.00126943	0.0136462
ENSRNOG00000012563	Arhgap29	266.817	-1.01445	0.314799	-3.22252	0.00127067	0.0136465
ENSRNOG00000026793	Nt5dc3	44.1714	-1.37645	0.427144	-3.22245	0.00127099	0.0136465
ENSRNOG00000001345	Mapkapk5	1337.66	0.540097	0.167697	3.22068	0.00127887	0.0137228
ENSRNOG00000001415	Ap1s1	4628.83	0.580442	0.180241	3.22037	0.00128024	0.0137292
ENSRNOG00000006738	Fbxo32	787.789	-0.636693	0.197901	-3.21723	0.00129433	0.0138721
ENSRNOG00000020242	Art5	31.097	1.70644	0.530522	3.21654	0.00129749	0.0138975
ENSRNOG00000020296	Atp5md	2122.94	0.45133	0.140363	3.21546	0.00130236	0.0139413
ENSRNOG00000020811	Il6r	374.071	-1.07314	0.333804	-3.21489	0.00130493	0.0139605
ENSRNOG00000047768	Lamb2	3474.41	-0.944563	0.293916	-3.21372	0.00131029	0.0140094
ENSRNOG00000005905	Pde4b	87.7214	-1.69367	0.527045	-3.21352	0.00131118	0.0140106
ENSRNOG00000005673	Runx1t1	84.231	-1.23851	0.385435	-3.21327	0.00131231	0.0140142
ENSRNOG00000024867	Eme2	1158	0.50135	0.156157	3.21055	0.00132482	0.0141393
ENSRNOG00000020580	LOC500956	630.554	0.581889	0.181273	3.21001	0.00132731	0.0141574
ENSRNOG00000013661	Kif26a	212.523	-1.06939	0.333279	-3.20868	0.00133347	0.0142146
ENSRNOG00000008597	Tada3	1098.22	0.439393	0.136953	3.20835	0.00133501	0.0142226
ENSRNOG00000051993	Gdf10	23.1601	-2.43395	0.758951	-3.207	0.00134128	0.0142723
ENSRNOG00000028534	Zfp518b	36.0422	-1.69851	0.529613	-3.20707	0.00134095	0.0142723
ENSRNOG00000053201	Gpcpd1	2326.34	0.720474	0.224762	3.2055	0.00134829	0.0143383
ENSRNOG00000055650	Pou2f2	165.39	-4.03957	1.26033	-3.20517	0.00134983	0.0143462
ENSRNOG00000018816	Cox5a	5155.46	0.606195	0.189151	3.20482	0.00135145	0.0143548
ENSRNOG00000007081	Xdh	1279.06	-0.565603	0.176515	-3.20427	0.00135406	0.014374
ENSRNOG00000016847	Bace1	392.277	-0.609309	0.190293	-3.20195	0.00136503	0.0144806
ENSRNOG00000012121	Sdf2	1881.26	0.458118	0.143081	3.2018	0.00136573	0.0144806
ENSRNOG00000033206	Entpd5	8146.45	0.633498	0.197896	3.20117	0.00136873	0.0145038
ENSRNOG00000020058	Celsr2	121.419	-0.84704	0.264657	-3.20051	0.00137182	0.0145194
ENSRNOG00000024967	Uqcrb	905.514	0.731359	0.22866	3.19845	0.00138167	0.0146149
ENSRNOG00000014650	Sema4g	6052.29	0.508116	0.158917	3.19736	0.00138694	0.0146619
ENSRNOG00000010031	Vtn	47.0976	-1.72686	0.540201	-3.19669	0.00139014	0.014687
ENSRNOG00000017146	Nfatc1	393.872	-1.10613	0.346104	-3.19595	0.00139369	0.0147072
ENSRNOG00000001854	Tmtc1	45.2416	-1.62032	0.507032	-3.1957	0.00139493	0.0147116
ENSRNOG00000027204	Map6	156.621	-1.3688	0.428588	-3.19374	0.00140442	0.0148029
ENSRNOG00000037214	Spag5	380.87	0.536765	0.168115	3.19284	0.00140883	0.0148405
ENSRNOG00000031852	Lsamp	31.5848	-1.87872	0.588682	-3.19139	0.00141589	0.0149061
ENSRNOG00000026490	Dnm3	16.2326	-2.21383	0.693806	-3.19085	0.00141854	0.0149252
ENSRNOG00000048282	Mpnd	2909.98	0.51673	0.161958	3.19051	0.00142021	0.014934
ENSRNOG00000020997	Ms4a4c	44.6485	-3.6837	1.15507	-3.18917	0.00142683	0.0149859
ENSRNOG00000020624	Acadsb	86.0661	-1.14961	0.360513	-3.18882	0.00142856	0.0149952
ENSRNOG00000017477	Mmp23	109.971	-1.03995	0.326262	-3.18748	0.0014352	0.0150472
ENSRNOG00000011548	Ebf2	15.0635	-3.49396	1.09639	-3.18678	0.00143866	0.0150626
ENSRNOG00000001312	Pdgfa	2771.14	0.433033	0.135889	3.18667	0.0014392	0.0150626
ENSRNOG00000020696	Pmvk	892.182	0.536821	0.168447	3.18688	0.00143815	0.0150626
ENSRNOG00000015461	Serpine2	226.935	-1.05424	0.330944	-3.18557	0.00144471	0.0151031
ENSRNOG00000023007	Col6a6	46.8377	-1.65795	0.520821	-3.18334	0.00145586	0.0152102
ENSRNOG00000056216	Casp7	2056.48	0.613398	0.192747	3.1824	0.00146061	0.0152477
ENSRNOG00000025881	Rbms3	38.926	-1.46154	0.459413	-3.18133	0.001466	0.0152803
ENSRNOG00000000308	Zbtb24	411.988	0.531327	0.167008	3.18145	0.00146538	0.0152803
ENSRNOG00000019741	Isyna1	2213.97	0.446467	0.140355	3.18099	0.00146773	0.0152805
ENSRNOG00000013380	Rhov	159.896	0.863828	0.271552	3.18107	0.0014673	0.0152805
ENSRNOG00000011949	Ndufb5	999.646	0.531914	0.167252	3.18031	0.00147116	0.0153073
ENSRNOG00000019482	Gnao1	302.71	-1.28059	0.402863	-3.17871	0.00147931	0.0153831
ENSRNOG00000045561	Uqcc3	471.079	0.629938	0.198198	3.17833	0.00148125	0.0153943
ENSRNOG00000015288	Dip2c	408.903	-0.823495	0.259142	-3.17777	0.00148411	0.015415
ENSRNOG00000000700	Tmem119	197.185	-1.06107	0.334143	-3.17549	0.00149585	0.0155279
ENSRNOG00000001276	Pcnt	690.291	-0.520092	0.163838	-3.17443	0.00150129	0.0155717
ENSRNOG00000009683	Sdcbp	7034.33	0.385407	0.121414	3.17433	0.00150181	0.0155717
ENSRNOG00000052070	Aldh1a3	80.5276	-1.33264	0.419917	-3.17357	0.00150574	0.0156034
ENSRNOG00000020442	Ubl5	1867.9	0.441306	0.139097	3.17264	0.0015106	0.0156446
ENSRNOG00000020444	Hcn3	375.021	0.750225	0.23654	3.17166	0.0015157	0.0156884
ENSRNOG00000016678	Angptl2	520.962	-1.14424	0.360888	-3.17062	0.00152112	0.0157353
ENSRNOG00000021314	Fdft1	1959.78	0.506757	0.159851	3.17017	0.00152349	0.0157507
ENSRNOG00000025296	Lrrc8a	836.578	-0.569729	0.179741	-3.16972	0.00152586	0.015765
ENSRNOG00000021338	Tmem132a	809.885	-0.63048	0.198917	-3.16957	0.00152665	0.015765
ENSRNOG00000001621	C2cd2	203.965	-0.644039	0.203247	-3.16875	0.00153097	0.0157823
ENSRNOG00000020488	Luc7l	728.82	0.582731	0.183892	3.16887	0.00153031	0.0157823
ENSRNOG00000037931	Plaur	2909.3	0.609443	0.192314	3.169	0.00152966	0.0157823
ENSRNOG00000000704	Cmklr1	115.632	-1.13792	0.359171	-3.16818	0.00153399	0.0157951
ENSRNOG00000018487	Slc3a2	939.17	-0.627788	0.198154	-3.16818	0.00153396	0.0157951
ENSRNOG00000021330	Sprtn	226.648	-0.699635	0.220851	-3.16791	0.00153537	0.0158003
ENSRNOG00000053023	Taz	793.396	0.440587	0.139087	3.16769	0.00153653	0.0158031
ENSRNOG00000028211	Akap17a	3578.78	0.488707	0.154309	3.16706	0.0015399	0.0158219
ENSRNOG00000050964	LOC100911068	76.5538	-0.987908	0.311986	-3.16651	0.0015428	0.0158219
ENSRNOG00000011195	Prkra	604.292	0.475994	0.150308	3.16679	0.00154132	0.0158219
ENSRNOG00000058906	Ptprh	6359.25	0.484726	0.153073	3.16663	0.00154217	0.0158219
ENSRNOG00000017063	Fcna	192.36	-0.739168	0.23347	-3.16601	0.00154544	0.0158398
ENSRNOG00000017065	Arhgap28	15.6005	-2.11443	0.668276	-3.16401	0.00155612	0.015931
ENSRNOG00000005275	Shmt1	113.783	-1.25426	0.396596	-3.16257	0.00156381	0.0160005
ENSRNOG00000014155	Spart	208.771	-0.780489	0.246807	-3.16235	0.00156503	0.0160039
ENSRNOG00000018677	Akt2	1317.3	-0.462322	0.146231	-3.16159	0.00156909	0.0160274
ENSRNOG00000018089	Sra1	1595.84	0.542773	0.171678	3.16158	0.00156913	0.0160274
ENSRNOG00000005930	Nnmt	72.2215	-1.91675	0.606412	-3.1608	0.00157335	0.0160613
ENSRNOG00000012183	Glrx	3243.25	0.504175	0.159608	3.15883	0.00158404	0.0161612
ENSRNOG00000060753	Esyt1	9940.25	0.404204	0.12799	3.15808	0.0015881	0.0161755
ENSRNOG00000001159	Tff3	6051	0.553281	0.175205	3.15791	0.00158907	0.0161755
ENSRNOG00000020279	Syt11	288.673	-1.03139	0.326736	-3.15666	0.0015959	0.0162357
ENSRNOG00000002548	Tnn	68.3186	-9.30839	2.95013	-3.15525	0.00160362	0.016305
ENSRNOG00000001007	Baiap2l1	2235.35	0.476826	0.151147	3.15473	0.00160648	0.0163168
ENSRNOG00000012911	Erlin1	1848.09	0.440739	0.139723	3.15437	0.00160844	0.0163168
ENSRNOG00000002280	Sh3bgrl	1003.97	-0.497238	0.157631	-3.15444	0.00160807	0.0163168
ENSRNOG00000016874	Zfp521	164.238	-1.2953	0.410607	-3.15461	0.00160713	0.0163168
ENSRNOG00000014361	Edn1	349.155	1.33113	0.422047	3.15397	0.00161064	0.0163298
ENSRNOG00000003999	Adcy3	298.737	-0.758637	0.240578	-3.1534	0.00161383	0.0163464
ENSRNOG00000012110	Col17a1	89.9898	-2.56653	0.813951	-3.15318	0.00161503	0.0163464
ENSRNOG00000008432	Slc22a5	7186.55	0.778264	0.246813	3.15326	0.00161461	0.0163464
ENSRNOG00000008652	Phip	162.503	-1.06779	0.338714	-3.15248	0.00161892	0.0163765
ENSRNOG00000014193	Lig1	71.8032	-1.33461	0.4235	-3.15139	0.00162495	0.0164214
ENSRNOG00000008173	Sesn3	256.307	-1.28069	0.406394	-3.15135	0.0016252	0.0164214
ENSRNOG00000007546	Asns	72.0306	-1.31829	0.418703	-3.14852	0.001641	0.016553
ENSRNOG00000003183	Fmod	402.455	-0.943328	0.299609	-3.14853	0.00164095	0.016553
ENSRNOG00000003881	Nit1	1914.24	0.535476	0.170071	3.14855	0.00164084	0.016553
ENSRNOG00000053406	Gramd1c	509.914	0.717207	0.227847	3.14775	0.0016453	0.0165869
ENSRNOG00000049407	Shisa8	31.7684	-3.0323	0.96355	-3.14701	0.00164947	0.0166196
ENSRNOG00000002800	Gdpd2	1634.08	0.652649	0.20743	3.14636	0.00165316	0.0166379
ENSRNOG00000003956	Arhgap6	73.2308	-1.3487	0.428716	-3.1459	0.00165574	0.0166384
ENSRNOG00000000824	Dse	163.455	-0.984403	0.31292	-3.14586	0.001656	0.0166384
ENSRNOG00000001253	Eif3b	2099.14	-0.451689	0.143616	-3.14512	0.00166018	0.016671
ENSRNOG00000016383	Commd3	1006.91	0.469735	0.149365	3.14488	0.00166157	0.0166755
ENSRNOG00000000816	Ppp1r18	577.324	-0.747464	0.237727	-3.14421	0.00166538	0.0167044
ENSRNOG00000004831	Arid2	511.421	-0.63159	0.200994	-3.14234	0.00167606	0.0167926
ENSRNOG00000002791	Bcl2	36.4155	-1.67543	0.533157	-3.14248	0.00167525	0.0167926
ENSRNOG00000013152	Arhgap10	176.504	-1.24028	0.394869	-3.141	0.00168373	0.0168469
ENSRNOG00000015021	Naxd	1039.13	0.512774	0.163257	3.1409	0.00168431	0.0168469
ENSRNOG00000005175	Sgpp1	454.088	-0.516333	0.164377	-3.14115	0.00168283	0.0168469
ENSRNOG00000025604	Atad2	150.33	-1.19592	0.380781	-3.14069	0.00168548	0.0168492
ENSRNOG00000005392	Ngfr	287.879	-1.00716	0.320721	-3.14029	0.00168782	0.0168536
ENSRNOG00000033528	Tll1	53.2088	-1.46916	0.46782	-3.14043	0.00168698	0.0168536
ENSRNOG00000024743	L3mbtl2	1210.63	0.484492	0.1543	3.13993	0.00168988	0.0168648
ENSRNOG00000008312	Stra6	26.033	-2.17856	0.693903	-3.13957	0.00169195	0.016876
ENSRNOG00000049918	Lrg1	470.562	-0.726561	0.231456	-3.13909	0.00169471	0.0168941
ENSRNOG00000005370	S1pr4	75.2936	-2.25047	0.717248	-3.13765	0.0017031	0.0169682
ENSRNOG00000025818	Zxdc	292.822	-0.71398	0.227589	-3.13715	0.00170598	0.0169874
ENSRNOG00000020467	Nrep	250.745	-0.990565	0.315774	-3.13695	0.00170718	0.0169899
ENSRNOG00000005879	Maml2	40.8004	-1.6716	0.53294	-3.13656	0.00170945	0.0169935
ENSRNOG00000016731	Tpm2	11029.7	-0.852074	0.27165	-3.13667	0.0017088	0.0169935
ENSRNOG00000018279	Sfxn1	286.488	-1.28381	0.409401	-3.13583	0.00171367	0.017026
ENSRNOG00000001375	Gal3st4	61.4001	-1.17918	0.376149	-3.13487	0.0017193	0.0170629
ENSRNOG00000055779	Tdrd7	1968.36	0.475743	0.151769	3.13466	0.00172056	0.0170659
ENSRNOG00000017286	Ephx2	244.013	0.636194	0.202992	3.13408	0.00172392	0.0170897
ENSRNOG00000024186	Eef1b2	3572.05	0.525415	0.167663	3.13377	0.00172577	0.0170986
ENSRNOG00000003763	Prdx4	281.027	-0.673902	0.215142	-3.13236	0.00173408	0.0171713
ENSRNOG00000050404	Pmepa1	511.454	-0.813472	0.259792	-3.13124	0.00174071	0.0172274
ENSRNOG00000004393	Fcamr	70.7421	-2.60909	0.833398	-3.13067	0.00174408	0.0172356
ENSRNOG00000026661	Gpr81	35.1913	-2.1354	0.682102	-3.13061	0.00174443	0.0172356
ENSRNOG00000020333	Utp4	179.163	-0.928396	0.296529	-3.13087	0.00174288	0.0172356
ENSRNOG00000012151	Itpripl1	45.3204	-1.5754	0.503346	-3.12986	0.00174891	0.0172703
ENSRNOG00000018760	Mpp7	39.6262	-1.62048	0.518049	-3.12804	0.00175977	0.0173678
ENSRNOG00000034234	COX1	1.31301e+06	0.575945	0.184167	3.12729	0.00176423	0.0174023
ENSRNOG00000005731	Birc3	2102.05	0.494809	0.158293	3.1259	0.00177264	0.0174755
ENSRNOG00000050794	Pdlim4	399.829	-0.783555	0.250907	-3.12289	0.00179087	0.0176358
ENSRNOG00000016538	Itga8	80.0724	-1.12643	0.360861	-3.12151	0.00179927	0.0176892
ENSRNOG00000017718	Tmco6	1128.23	0.576931	0.184824	3.12151	0.00179925	0.0176892
ENSRNOG00000021031	Grn	1863.3	-0.401335	0.12862	-3.12031	0.00180664	0.0177518
ENSRNOG00000027487	Trim28	2320.5	-0.452243	0.145041	-3.11802	0.00182069	0.0178702
ENSRNOG00000007970	Plxnc1	92.1011	-2.05509	0.659217	-3.11747	0.00182413	0.0178941
ENSRNOG00000020571	Mpg	322.509	0.56924	0.182609	3.11726	0.00182543	0.017897
ENSRNOG00000046468	Ptgfr	8.3633	-4.39723	1.4111	-3.11618	0.00183213	0.017943
ENSRNOG00000007600	Igsf1	22.0357	-1.73478	0.556824	-3.11549	0.00183638	0.0179736
ENSRNOG00000016863	Pnma8b	84.0437	-1.69469	0.54398	-3.11535	0.00183727	0.0179736
ENSRNOG00000010665	Ccr7	107.286	-4.2567	1.36652	-3.115	0.00183946	0.0179851
ENSRNOG00000010718	Gpr153	296.205	-0.904673	0.290451	-3.11471	0.00184124	0.0179927
ENSRNOG00000014718	Acsl3	1659.11	0.681385	0.218825	3.11383	0.00184674	0.0180366
ENSRNOG00000009364	Ndufb9	3164.01	0.487797	0.156666	3.11361	0.00184813	0.0180402
ENSRNOG00000048297	Qk	36.3335	-2.20808	0.709267	-3.11318	0.00185085	0.0180569
ENSRNOG00000018414	Csf1r	1021.7	-0.824384	0.264921	-3.11181	0.00185947	0.018131
ENSRNOG00000002350	Eaf2	14.1327	-6.04836	1.94413	-3.11109	0.00186396	0.018165
ENSRNOG00000007834	Cand1	887.8	-0.445324	0.14315	-3.11089	0.00186525	0.0181676
ENSRNOG00000010186	Cdv3	574.25	-0.82448	0.265272	-3.10805	0.00188324	0.0183086
ENSRNOG00000004861	Itga4	112.724	-1.89865	0.610887	-3.10802	0.00188343	0.0183086
ENSRNOG00000020093	LOC100360573	894.769	0.652151	0.209843	3.1078	0.00188487	0.0183086
ENSRNOG00000018741	Zfp318	202.52	-1.32378	0.425931	-3.10798	0.0018837	0.0183086
ENSRNOG00000011154	Adgrf5	503.171	-0.821389	0.264332	-3.10742	0.0018873	0.0183223
ENSRNOG00000000316	Sobp	47.428	-1.73577	0.558773	-3.1064	0.00189383	0.0183757
ENSRNOG00000023177	Esrp2	1934.96	0.476775	0.153566	3.1047	0.00190475	0.0184716
ENSRNOG00000020652	Tgfb1	714.056	-0.729675	0.235064	-3.10416	0.0019082	0.0184892
ENSRNOG00000021316	Tmem98	3633.46	0.600575	0.193483	3.10402	0.00190912	0.0184892
ENSRNOG00000037207	Ubr1	251.324	-0.726936	0.234198	-3.10393	0.00190967	0.0184892
ENSRNOG00000034237	LOC103690821	49.3317	2.01706	0.65	3.10317	0.00191457	0.0185265
ENSRNOG00000046181	Anks4b	3721.4	0.680375	0.219328	3.10209	0.00192158	0.0185843
ENSRNOG00000049162	Prr15l	2554.37	0.581184	0.187369	3.10181	0.0019234	0.0185918
ENSRNOG00000030418	Tmem47	384.759	-1.0705	0.34526	-3.10056	0.00193157	0.0186607
ENSRNOG00000021155	Ctsk	132.874	-0.857055	0.276498	-3.09968	0.00193731	0.0187013
ENSRNOG00000006961	Snrpb	1911.05	-0.582201	0.187832	-3.09959	0.00193787	0.0187013
ENSRNOG00000015677	Cda	27.3207	2.497	0.805702	3.09915	0.00194074	0.0187087
ENSRNOG00000018233	Gas6	3231.03	-0.584341	0.188547	-3.09918	0.00194058	0.0187087
ENSRNOG00000018019	Hspa12a	66.1254	-1.57223	0.50745	-3.09829	0.00194643	0.0187535
ENSRNOG00000020876	Bax	1727.61	0.443228	0.143095	3.09745	0.00195196	0.0187662
ENSRNOG00000007320	Fam3d	14691.9	0.543642	0.175493	3.09781	0.00194958	0.0187662
ENSRNOG00000016133	Sumo1	1652.42	0.378968	0.122348	3.09746	0.00195185	0.0187662
ENSRNOG00000017922	Tpbgl	41.6805	-1.38245	0.446306	-3.09754	0.00195134	0.0187662
ENSRNOG00000008025	Bend5	100.886	-1.08431	0.350089	-3.09723	0.00195337	0.0187696
ENSRNOG00000018697	Abcb6	2033.82	0.564316	0.182223	3.09684	0.00195597	0.0187768
ENSRNOG00000010526	Dennd1a	230.214	-0.674881	0.217929	-3.0968	0.00195622	0.0187768
ENSRNOG00000018522	Echs1	30.0928	1.53303	0.495147	3.09612	0.00196071	0.0187996
ENSRNOG00000012074	Ifngr1	7913.03	0.498943	0.16115	3.09614	0.00196059	0.0187996
ENSRNOG00000021058	Grwd1	226.538	-0.689598	0.222785	-3.09535	0.00196583	0.0188285
ENSRNOG00000013674	Megf10	28.8028	-1.74859	0.564908	-3.09536	0.00196576	0.0188285
ENSRNOG00000003553	Efemp1	174.833	-0.870924	0.281442	-3.09451	0.00197141	0.0188515
ENSRNOG00000004210	Osr1	155.202	-1.51641	0.490012	-3.09465	0.00197045	0.0188515
ENSRNOG00000006844	Dnajc14	1503.87	0.492088	0.159077	3.0934	0.0019788	0.0189066
ENSRNOG00000012799	Prkaa1	1815.06	0.578051	0.18687	3.09332	0.00197928	0.0189066
ENSRNOG00000005670	Art4	18.26	-4.92307	1.59185	-3.09267	0.00198367	0.0189145
ENSRNOG00000000461	Brd2	100.603	0.964911	0.31201	3.09256	0.00198436	0.0189145
ENSRNOG00000014029	Klhl13	114.899	-1.03359	0.334208	-3.09265	0.00198375	0.0189145
ENSRNOG00000005792	Ankef1	50.5486	-2.56988	0.831825	-3.08945	0.00200528	0.0190833
ENSRNOG00000060449	Rps21	2950.44	0.496333	0.160697	3.08863	0.00201083	0.0191259
ENSRNOG00000023993	Kif1a	193.042	-1.66691	0.539725	-3.08845	0.00201203	0.0191272
ENSRNOG00000019763	Mlph	595.439	0.611628	0.19805	3.08826	0.00201332	0.0191292
ENSRNOG00000003879	Rnf167	1876.91	0.377804	0.122351	3.08788	0.00201593	0.0191438
ENSRNOG00000018689	RGD1305464	276.469	-0.644072	0.208857	-3.0838	0.00204376	0.0193978
ENSRNOG00000000923	Cct6a	1028.34	-0.485799	0.157548	-3.08349	0.00204585	0.0193983
ENSRNOG00000004258	Chst7	30.8358	-1.66759	0.541008	-3.08237	0.00205359	0.0194497
ENSRNOG00000010474	Copg1	1709.57	-0.404412	0.131251	-3.08121	0.0020616	0.0195048
ENSRNOG00000061262	Huwe1	1997.88	-0.615706	0.199822	-3.08128	0.00206114	0.0195048
ENSRNOG00000047625	Atg4d	2314.63	0.590927	0.191873	3.07977	0.00207158	0.0195609
ENSRNOG00000031540	LOC100362384	486.692	0.839545	0.272572	3.08009	0.00206939	0.0195609
ENSRNOG00000009552	Serinc3	12927.6	0.49079	0.159357	3.07981	0.0020713	0.0195609
ENSRNOG00000001629	Wrb	167.082	-0.825858	0.26816	-3.07973	0.00207192	0.0195609
ENSRNOG00000016725	Elp1	317.296	-0.670845	0.217875	-3.07903	0.00207676	0.0195963
ENSRNOG00000001989	Alcam	293.656	-0.738982	0.240072	-3.07817	0.00208274	0.0196281
ENSRNOG00000004737	Cd48	694.012	-0.685397	0.222671	-3.07807	0.00208344	0.0196281
ENSRNOG00000013484	Gsta1	215.148	-1.03754	0.33707	-3.07812	0.00208309	0.0196281
ENSRNOG00000001420	Fis1	4714.03	0.529794	0.172152	3.07747	0.00208764	0.0196573
ENSRNOG00000060105	Astn2	33.7713	-2.14931	0.698573	-3.07672	0.00209295	0.0196969
ENSRNOG00000038002	Ccdc62	235.425	0.67842	0.220582	3.07559	0.00210086	0.019713
ENSRNOG00000026589	Dpy19l1	336.068	-0.631892	0.205451	-3.07563	0.00210057	0.019713
ENSRNOG00000020567	Fibp	1194.35	0.48258	0.156897	3.07577	0.00209962	0.019713
ENSRNOG00000018485	Gpr155	47.9737	-1.42708	0.464012	-3.07553	0.0021013	0.019713
ENSRNOG00000024923	Nnat	812.496	-0.96607	0.314059	-3.07608	0.00209742	0.019713
ENSRNOG00000058130	Pym1	1000.8	0.476203	0.154836	3.07554	0.00210123	0.019713
ENSRNOG00000007307	Syde1	396.469	-0.886636	0.288412	-3.0742	0.00211066	0.0197905
ENSRNOG00000022870	Smad5	229.709	-0.783418	0.254875	-3.07374	0.00211395	0.0198109
ENSRNOG00000003336	Mybph	84.0268	-1.46098	0.475466	-3.07272	0.00212114	0.0198679
ENSRNOG00000006000	Cdk12	536.458	-0.602865	0.196268	-3.07164	0.00212886	0.0199193
ENSRNOG00000009778	Tmem59	6811.82	0.407858	0.132777	3.07176	0.00212804	0.0199193
ENSRNOG00000006646	Vopp1	364.09	-0.760522	0.247661	-3.07082	0.00213474	0.0199638
ENSRNOG00000006378	Mga	371.77	-0.744084	0.24248	-3.06863	0.0021504	0.0200892
ENSRNOG00000007489	Zfp41	89.075	-0.899538	0.293181	-3.0682	0.00215349	0.0201075
ENSRNOG00000008612	Agbl5	872.459	0.602433	0.196387	3.06758	0.00215802	0.0201349
ENSRNOG00000022635	Dlg2	21.9427	-2.36593	0.771294	-3.06749	0.00215868	0.0201349
ENSRNOG00000024433	Fbxl7	74.6422	-1.33241	0.434419	-3.0671	0.00216144	0.0201395
ENSRNOG00000025539	Vps13a	375.34	-0.579215	0.188843	-3.06718	0.00216088	0.0201395
ENSRNOG00000045772	LOC100911545	19.0691	-4.85264	1.58227	-3.06689	0.00216299	0.0201435
ENSRNOG00000009243	Oaf	975.404	-0.794446	0.259162	-3.06544	0.0021735	0.0202115
ENSRNOG00000022273	Rfk	3700.65	0.434208	0.141648	3.06541	0.0021737	0.0202115
ENSRNOG00000007984	Amer1	37.5636	-1.44176	0.470476	-3.06447	0.00218055	0.0202647
ENSRNOG00000019556	Cd9	3622.59	0.492332	0.160689	3.06387	0.00218491	0.0202946
ENSRNOG00000059326	Abca9	23.0008	-1.90103	0.620535	-3.06354	0.00218736	0.0202985
ENSRNOG00000020249	P4htm	60.7451	-1.49565	0.488215	-3.06351	0.0021876	0.0202985
ENSRNOG00000003064	Bst1	85.5491	-1.92529	0.628558	-3.06303	0.00219107	0.0203095
ENSRNOG00000028166	Asmtl	1333.01	0.550663	0.17985	3.06179	0.00220015	0.0203341
ENSRNOG00000042888	Cdyl2	28.1462	-1.74372	0.569438	-3.06218	0.00219735	0.0203341
ENSRNOG00000014532	Lbp	41.0006	-1.84166	0.601382	-3.06237	0.00219588	0.0203341
ENSRNOG00000052157	Nav3	22.0808	-2.43781	0.796216	-3.06174	0.00220056	0.0203341
ENSRNOG00000015290	Tpi1	312.371	1.0211	0.333471	3.06203	0.00219841	0.0203341
ENSRNOG00000009963	Ctps1	499.94	-0.797395	0.260476	-3.0613	0.00220379	0.0203534
ENSRNOG00000006384	Ddx58	47.8426	-1.34285	0.438704	-3.06095	0.00220633	0.0203663
ENSRNOG00000015615	Tnfrsf11a	2911.42	0.504103	0.164712	3.06051	0.00220962	0.0203756
ENSRNOG00000007822	Vgll4	224.165	-0.710082	0.232007	-3.06061	0.0022089	0.0203756
ENSRNOG00000009276	Schip1	256.708	-1.21496	0.397057	-3.05992	0.00221392	0.0203964
ENSRNOG00000042884	Hsd3b3	4517.38	0.643248	0.210244	3.05954	0.00221678	0.02041
ENSRNOG00000033663	P4ha2	386.618	-0.710177	0.232147	-3.05916	0.00221957	0.0204146
ENSRNOG00000004373	Ddx39a	2574.38	0.45431	0.148601	3.05725	0.00223381	0.0205243
ENSRNOG00000013911	Nagk	867.132	0.476615	0.155944	3.05633	0.00224064	0.0205765
ENSRNOG00000027936	Ccdc8	141.307	-0.991439	0.324469	-3.05557	0.00224632	0.0206181
ENSRNOG00000052219	Gm2a	2425.42	-0.560587	0.183502	-3.05494	0.00225107	0.020651
ENSRNOG00000002599	Grap	123.115	-2.1436	0.701809	-3.05439	0.00225516	0.0206779
ENSRNOG00000016547	Rgs19	223.143	-1.27968	0.419015	-3.05403	0.00225787	0.0206921
ENSRNOG00000048043	F2r	866.777	-0.534442	0.175017	-3.05366	0.00226071	0.0207075
ENSRNOG00000019971	Kxd1	958.714	0.466583	0.15284	3.05276	0.00226751	0.0207591
ENSRNOG00000021256	Adra1d	40.5996	-2.25177	0.737875	-3.05169	0.00227556	0.0207902
ENSRNOG00000050849	Leprot	1703.29	0.473395	0.155117	3.05185	0.00227433	0.0207902
ENSRNOG00000014343	Anln	72.2277	-1.58093	0.518122	-3.05128	0.0022787	0.0207975
ENSRNOG00000021578	Wfikkn1	208.739	0.760737	0.249309	3.05138	0.00227792	0.0207975
ENSRNOG00000008526	Pdzd3	1764.83	0.683238	0.223958	3.05074	0.00228274	0.0208238
ENSRNOG00000016581	Serpinb1a	11678.2	0.410915	0.134711	3.05036	0.00228571	0.0208401
ENSRNOG00000052391	Sh3bp5	479.739	-0.850683	0.278933	-3.04978	0.00229011	0.0208696
ENSRNOG00000049498	Nat2	1182.52	0.605575	0.198623	3.04887	0.00229702	0.0209219
ENSRNOG00000051548	Lmod1	2485.35	-1.08963	0.357416	-3.04863	0.00229886	0.0209279
ENSRNOG00000010266	Cd180	71.7882	-4.72154	1.54896	-3.0482	0.00230215	0.0209366
ENSRNOG00000016733	Rab13	668.36	0.476705	0.156381	3.04835	0.00230101	0.0209366
ENSRNOG00000004441	Fcmr	455.913	-3.82259	1.25437	-3.04742	0.00230814	0.0209696
ENSRNOG00000001820	Med21	335.763	0.567165	0.186151	3.0468	0.00231292	0.0210023
ENSRNOG00000022153	Tmem134	3877.27	0.508875	0.167069	3.0459	0.00231982	0.0210543
ENSRNOG00000014333	Vcam1	145.464	-1.58089	0.519119	-3.04533	0.00232429	0.0210841
ENSRNOG00000006365	Asb15	295.879	0.93091	0.305716	3.04502	0.00232665	0.021088
ENSRNOG00000012364	Prickle2	259.996	-1.0278	0.337541	-3.04496	0.00232708	0.021088
ENSRNOG00000000064	Atp5me	1551.61	0.586125	0.192555	3.04393	0.00233508	0.021145
ENSRNOG00000024671	Dmxl1	370.427	-1.24101	0.407712	-3.04385	0.00233574	0.021145
ENSRNOG00000042879	Cep192	368.814	-0.76997	0.252988	-3.0435	0.00233843	0.0211585
ENSRNOG00000048932	Smagp	2258.09	0.529197	0.173928	3.04263	0.00234522	0.0211982
ENSRNOG00000004320	Tgm4	347.858	0.667702	0.21946	3.04248	0.00234638	0.0211982
ENSRNOG00000027012	Usp54	828.37	0.455995	0.149874	3.04252	0.00234608	0.0211982
ENSRNOG00000025584	Agap2	402.031	-1.01317	0.333157	-3.04111	0.00235707	0.0212733
ENSRNOG00000015560	Emsy	194.446	-0.661148	0.2174	-3.04116	0.00235669	0.0212733
ENSRNOG00000014750	Fam208a	309.98	-0.671834	0.220938	-3.04083	0.00235925	0.0212822
ENSRNOG00000014034	Olfml2a	167.358	-0.982136	0.323235	-3.03845	0.00237795	0.02144
ENSRNOG00000017990	Ubap2l	1175.28	-0.548101	0.180398	-3.03829	0.00237928	0.0214412
ENSRNOG00000013046	Tram2	30.4407	-2.04301	0.672558	-3.03768	0.0023841	0.0214738
ENSRNOG00000004730	Meis2	311.685	-0.934027	0.307548	-3.03702	0.00238933	0.02151
ENSRNOG00000002251	Sec31a	1734.03	-0.404783	0.13329	-3.03686	0.00239059	0.0215105
ENSRNOG00000053239	Clmp	1325.26	-0.965256	0.317955	-3.03582	0.00239879	0.0215625
ENSRNOG00000000633	Rhobtb1	388.847	-1.14829	0.378245	-3.03583	0.00239875	0.0215625
ENSRNOG00000047941	Krtcap3	1818.22	0.533939	0.175946	3.03468	0.00240793	0.0216301
ENSRNOG00000037865	Hormad2	83.1457	0.921629	0.30375	3.03417	0.00241195	0.0216372
ENSRNOG00000009258	Cdk6	50.6281	-1.26438	0.416921	-3.03267	0.00242401	0.0217344
ENSRNOG00000020485	Vav3	992.51	0.434989	0.143484	3.03161	0.00243252	0.0217997
ENSRNOG00000001470	Limk1	208.355	-0.780135	0.257418	-3.03062	0.00244056	0.0218608
ENSRNOG00000011667	Fastk	2196.74	0.46319	0.152864	3.03007	0.00244494	0.021887
ENSRNOG00000028814	Oasl2	588.328	0.707197	0.233402	3.02995	0.00244593	0.021887
ENSRNOG00000017260	Cdr2	236.225	-1.06528	0.351739	-3.02861	0.00245684	0.0219735
ENSRNOG00000050378	Pcdha4	9.16162	-3.05665	1.00935	-3.02833	0.00245908	0.0219826
ENSRNOG00000007430	Slx4ip	296.033	0.592471	0.195666	3.02797	0.00246206	0.0219982
ENSRNOG00000022524	Tango6	82.991	-1.05006	0.346851	-3.02742	0.00246653	0.0220271
ENSRNOG00000015478	Aicda	51.8525	-5.52643	1.82646	-3.02576	0.00248006	0.0221147
ENSRNOG00000001072	Cers4	455.801	-0.715358	0.236402	-3.02602	0.00247794	0.0221147
ENSRNOG00000006235	Nell2	57.3828	-1.87768	0.620542	-3.02588	0.00247911	0.0221147
ENSRNOG00000015346	Obsl1	523.403	-0.960297	0.317461	-3.02493	0.00248691	0.0221425
ENSRNOG00000022309	Frem1	45.023	-2.07684	0.686744	-3.02419	0.002493	0.0221857
ENSRNOG00000011287	Minpp1	4143.75	0.76974	0.254587	3.02348	0.00249884	0.0221934
ENSRNOG00000030120	Ormdl2	930.103	0.454536	0.150317	3.02385	0.00249576	0.0221934
ENSRNOG00000006357	Sgip1	28.1117	-1.94941	0.644754	-3.02349	0.00249877	0.0221934
ENSRNOG00000022720	Usp37	760.224	0.490354	0.16218	3.02352	0.0024985	0.0221934
ENSRNOG00000004786	Cyp4f1	4302.92	0.685183	0.226648	3.02312	0.00250183	0.0221978
ENSRNOG00000038286	Slamf6	115.724	-4.30212	1.42302	-3.02324	0.00250088	0.0221978
ENSRNOG00000014168	Xylb	617.849	0.566123	0.187314	3.02232	0.00250846	0.0222456
ENSRNOG00000000040	RGD1304622	72.2335	-1.27421	0.421638	-3.02205	0.00251072	0.0222546
ENSRNOG00000029670	RGD1564606	307.377	1.40611	0.465443	3.02101	0.00251932	0.0223133
ENSRNOG00000007879	Stk26	80.4213	-1.92711	0.637915	-3.02095	0.00251985	0.0223133
ENSRNOG00000008005	Akna	751.07	-1.4158	0.468774	-3.02022	0.00252591	0.0223222
ENSRNOG00000009686	Aqp7	167.692	-3.0687	1.01599	-3.02041	0.0025243	0.0223222
ENSRNOG00000029582	Lrch2	16.1308	-2.60762	0.863429	-3.02008	0.00252711	0.0223222
ENSRNOG00000019582	Mthfd1l	129.435	-1.14798	0.380087	-3.02032	0.00252508	0.0223222
ENSRNOG00000015437	Tmem14c	1900.62	0.450229	0.149077	3.02011	0.00252687	0.0223222
ENSRNOG00000024711	Sdk2	76.2621	-1.29987	0.430433	-3.01991	0.0025285	0.0223234
ENSRNOG00000011859	Eif5a2	71.9292	-1.14512	0.379258	-3.01936	0.00253313	0.0223532
ENSRNOG00000003551	B4galt3	1445.64	0.440818	0.146052	3.01823	0.00254254	0.0224141
ENSRNOG00000014277	Zdhhc13	920.638	0.463478	0.153552	3.01837	0.00254137	0.0224141
ENSRNOG00000004094	Ptger1	2508.67	0.449496	0.148999	3.01678	0.00255474	0.0225105
ENSRNOG00000001592	Cct8	1082.15	-0.488463	0.161963	-3.01589	0.00256224	0.0225431
ENSRNOG00000027971	Lrrc31	66.3095	0.990379	0.328435	3.01545	0.00256602	0.0225652
ENSRNOG00000057522	Retreg1	32.1151	2.88423	0.95715	3.01335	0.00258383	0.0227107
ENSRNOG00000002616	Slc5a10	286.807	0.802596	0.266428	3.01243	0.00259164	0.0227682
ENSRNOG00000015415	Rhoq	565.753	-0.692942	0.230102	-3.01146	0.00259996	0.02283
ENSRNOG00000029399	Bcam	868.703	-0.728629	0.241995	-3.01093	0.00260449	0.0228585
ENSRNOG00000017965	Afg3l2	3953.69	0.423647	0.140837	3.00806	0.00262923	0.0230303
ENSRNOG00000031495	Tmem170b	31.8616	-1.46899	0.488332	-3.00818	0.00262814	0.0230303
ENSRNOG00000009470	Flnb	3253.23	-0.727269	0.241822	-3.00745	0.0026345	0.0230651
ENSRNOG00000016622	Ankra2	53.3404	2.9235	0.972248	3.00694	0.00263888	0.0230921
ENSRNOG00000032401	H3f3c	327.074	0.50842	0.169098	3.00666	0.00264131	0.0231021
ENSRNOG00000010805	Fabp4	2618.53	-2.25485	0.750178	-3.00576	0.00264922	0.0231599
ENSRNOG00000007545	Angptl4	418.586	-1.13659	0.378304	-3.00444	0.00266068	0.0232156
ENSRNOG00000012017	Otulin	148.629	-0.974473	0.324346	-3.00443	0.0026608	0.0232156
ENSRNOG00000014059	Odf2l	147.389	0.719803	0.239609	3.00408	0.00266386	0.023231
ENSRNOG00000032917	Zfand2a	2205.22	0.615103	0.204782	3.0037	0.00266721	0.0232487
ENSRNOG00000015304	Tmem160	707.373	0.588949	0.196185	3.00201	0.002682	0.0233663
ENSRNOG00000007568	Spata6	79.8407	-1.22582	0.408412	-3.00144	0.0026871	0.0233993
ENSRNOG00000045636	Fasn	6927.34	-2.63213	0.877093	-3.00097	0.00269123	0.023401
ENSRNOG00000001448	Hip1	329.619	-0.874456	0.291365	-3.00124	0.00268884	0.023401
ENSRNOG00000018952	Sema3g	145.192	-1.13201	0.377198	-3.00109	0.00269013	0.023401
ENSRNOG00000004078	Eno3	434.332	0.639054	0.212976	3.00059	0.00269455	0.023407
ENSRNOG00000005059	LOC100911917	39.9978	1.7976	0.599066	3.00068	0.00269382	0.023407
ENSRNOG00000018987	Crebzf	837.309	-0.462153	0.154051	-3.00001	0.00269971	0.0234404
ENSRNOG00000042649	A4gnt	126.653	0.826992	0.275691	2.9997	0.00270246	0.0234529
ENSRNOG00000012630	Rhoc	18499.9	0.509954	0.170067	2.99855	0.00271271	0.0235304
ENSRNOG00000047304	Btnl5	1198.27	0.920818	0.307109	2.99834	0.00271457	0.0235351
ENSRNOG00000018662	Amacr	936.352	0.580481	0.193676	2.99718	0.0027249	0.0236017
ENSRNOG00000010210	Slc7a11	42.1409	-2.53656	0.846469	-2.99664	0.00272973	0.023632
ENSRNOG00000055597	Hdac7	938.373	-0.614663	0.205164	-2.99596	0.00273586	0.0236506
ENSRNOG00000017918	Iglon5	40.5262	-1.55323	0.518437	-2.99599	0.00273551	0.0236506
ENSRNOG00000021689	Rps6kb2	1254.82	0.550437	0.183722	2.99604	0.00273513	0.0236506
ENSRNOG00000030374	LOC100360750	45.9723	1.15177	0.384749	2.99356	0.0027574	0.0238138
ENSRNOG00000007329	Frmd6	584.708	-1.00153	0.334639	-2.99288	0.00276357	0.0238556
ENSRNOG00000024824	Col22a1	52.7613	-1.20488	0.402643	-2.99243	0.0027677	0.0238702
ENSRNOG00000016700	Tcf21	506.546	-0.721682	0.241205	-2.99199	0.00277164	0.0238904
ENSRNOG00000009401	Lmo2	353.089	-0.965322	0.32275	-2.99093	0.0027813	0.0239622
ENSRNOG00000001201	Cstb	2640.34	0.533717	0.178459	2.99069	0.00278346	0.0239692
ENSRNOG00000061215	Crym	276.325	0.955093	0.319389	2.99038	0.00278634	0.0239709
ENSRNOG00000025209	Plxnd1	1272.8	-0.596898	0.199599	-2.99049	0.00278528	0.0239709
ENSRNOG00000008427	Necap2	2773.95	0.416399	0.139281	2.98964	0.0027931	0.0240175
ENSRNOG00000013718	Herc2	1816.24	-0.388216	0.129873	-2.98919	0.00279723	0.0240413
ENSRNOG00000053607	Fam217b	459.787	0.688365	0.230528	2.98603	0.00282621	0.0242554
ENSRNOG00000015225	Gramd2b	3892.13	0.480773	0.161037	2.98548	0.00283129	0.0242873
ENSRNOG00000048769	Nek5	253.75	0.984036	0.329678	2.98484	0.00283728	0.0243152
ENSRNOG00000005278	Trhde	87.6372	-1.62556	0.544712	-2.98425	0.00284271	0.0243501
ENSRNOG00000019627	Mybpc2	141.321	-1.0783	0.361405	-2.98364	0.00284846	0.0243759
ENSRNOG00000029071	Unc5c	66.4038	-1.23587	0.414205	-2.98371	0.00284777	0.0243759
ENSRNOG00000003457	Bicdl2	1178.36	0.635244	0.21293	2.98334	0.00285123	0.0243879
ENSRNOG00000008941	Ets1	1331.24	-1.23121	0.412774	-2.98277	0.00285651	0.0244153
ENSRNOG00000005602	Mthfd1	258.498	-1.11516	0.373892	-2.98258	0.0028583	0.0244153
ENSRNOG00000016414	Slc22a17	814.023	-0.783553	0.262712	-2.98255	0.00285854	0.0244153
ENSRNOG00000058484	Anp32a	1132.51	0.528572	0.177309	2.98108	0.00287235	0.0244513
ENSRNOG00000009286	Noxa1	240.165	0.781986	0.262264	2.98167	0.00286681	0.0244513
ENSRNOG00000002276	Phf6	17.5105	-2.11131	0.708203	-2.98122	0.00287099	0.0244513
ENSRNOG00000002879	Psen2	241.928	-0.707271	0.237221	-2.98148	0.00286857	0.0244513
ENSRNOG00000020484	Trpm5	1804.04	0.73775	0.247475	2.98111	0.00287207	0.0244513
ENSRNOG00000040289	Xkr9	679.411	0.624202	0.209365	2.98141	0.00286922	0.0244513
ENSRNOG00000054767	LOC252890	39.4418	1.35389	0.454251	2.98049	0.00287786	0.0244832
ENSRNOG00000033658	Kntc1	100.845	-1.09275	0.366729	-2.97973	0.00288506	0.0245127
ENSRNOG00000005747	Il27ra	35.5955	-2.80487	0.941633	-2.97873	0.00289446	0.0245809
ENSRNOG00000014215	Klf9	1049.29	-0.900716	0.302443	-2.97813	0.00290012	0.0245959
ENSRNOG00000020781	LOC103690005	54.5297	1.74895	0.587259	2.97815	0.00289995	0.0245959
ENSRNOG00000053285	Mllt6	1004.02	-0.420771	0.141288	-2.9781	0.00290037	0.0245959
ENSRNOG00000056944	Arhgap24	113.33	-1.19099	0.400035	-2.97721	0.00290883	0.0246403
ENSRNOG00000001005	Fcer2	118.246	-4.64393	1.55978	-2.9773	0.00290798	0.0246403
ENSRNOG00000003260	Nr1i3	303.315	0.771991	0.259308	2.97711	0.00290975	0.0246403
ENSRNOG00000059683	Mpp2	113.354	-1.3225	0.444399	-2.97592	0.00292111	0.0247131
ENSRNOG00000052004	Txnl4a	226.789	0.73172	0.245875	2.97599	0.00292046	0.0247131
ENSRNOG00000026186	Syde2	194.529	-1.16841	0.392658	-2.97564	0.00292382	0.0247243
ENSRNOG00000004192	Arhgap30	495.605	-1.4534	0.488525	-2.97507	0.00292925	0.0247456
ENSRNOG00000021223	Ptpra	765.579	-0.433891	0.145835	-2.97522	0.00292782	0.0247456
ENSRNOG00000005947	Pde6h	44.8878	-3.27339	1.10047	-2.97454	0.00293427	0.0247656
ENSRNOG00000060248	Chchd6	58.0035	-1.16257	0.390892	-2.97415	0.002938	0.0247744
ENSRNOG00000030126	Clk3	2007.31	0.437987	0.147265	2.97414	0.00293809	0.0247744
ENSRNOG00000000801	Msl3l2	81.8104	-0.966755	0.325088	-2.97382	0.00294115	0.0247885
ENSRNOG00000037149	Bcl2l15	1452.5	0.548576	0.184492	2.97345	0.00294475	0.0248071
ENSRNOG00000009253	Igsf9b	62.274	-1.38831	0.46728	-2.97104	0.00296792	0.0249905
ENSRNOG00000026044	Prrg1	50.6106	-1.42054	0.478208	-2.97056	0.00297258	0.0250061
ENSRNOG00000008765	Zfhx4	86.3895	-1.50673	0.507208	-2.97063	0.00297185	0.0250061
ENSRNOG00000001367	Gpc2	326.728	0.620967	0.209074	2.97008	0.00297725	0.0250336
ENSRNOG00000019507	Hnrnpul2	2274.74	-0.4754	0.160071	-2.96993	0.00297866	0.0250336
ENSRNOG00000010064	Abcc4	155.845	-0.724936	0.244141	-2.96933	0.00298451	0.0250592
ENSRNOG00000008598	Btbd7	521.669	-0.469691	0.158175	-2.96943	0.00298351	0.0250592
ENSRNOG00000011007	Ube2o	323.083	-0.624331	0.210343	-2.96816	0.00299584	0.0251425
ENSRNOG00000004057	Ccdc88a	48.0685	-1.47717	0.497996	-2.96622	0.0030148	0.0252782
ENSRNOG00000047737	Rpl7a	162.117	-0.980778	0.330649	-2.96622	0.00301484	0.0252782
ENSRNOG00000015242	Fbxl8	192.629	0.693374	0.233809	2.96556	0.00302134	0.0253207
ENSRNOG00000007124	Krcc1	2121.56	0.425577	0.143528	2.9651	0.00302581	0.0253463
ENSRNOG00000006466	LOC103692127	20.6155	1.92487	0.649211	2.96494	0.00302745	0.0253481
ENSRNOG00000015780	Rcn2	324.97	-0.577098	0.194718	-2.96377	0.003039	0.0254329
ENSRNOG00000007564	Evc	163.496	-1.02419	0.345609	-2.96343	0.00304232	0.0254488
ENSRNOG00000001634	Adgrg7	308.376	1.45621	0.491519	2.96267	0.0030498	0.0254931
ENSRNOG00000003861	Gorab	339.574	0.59902	0.202194	2.9626	0.00305048	0.0254931
ENSRNOG00000042411	Rps6ka1	4112.43	0.455419	0.153746	2.96215	0.00305502	0.025519
ENSRNOG00000030187	Mmp12	27.8656	-2.45647	0.829444	-2.96158	0.0030606	0.0255537
ENSRNOG00000048509	Ubxn6	1487.19	0.435504	0.14707	2.9612	0.00306443	0.0255737
ENSRNOG00000031315	Rpl36al	302.02	0.575225	0.194295	2.96057	0.00307072	0.0256022
ENSRNOG00000019921	Rhbdl1	877.518	0.760058	0.256804	2.95968	0.00307956	0.025664
ENSRNOG00000009787	Efcc1	47.5193	-1.25782	0.425036	-2.95932	0.00308318	0.0256822
ENSRNOG00000012964	Ccr6	72.217	-2.18637	0.739042	-2.95838	0.00309256	0.0257362
ENSRNOG00000010771	Pkd1	2162.27	-0.579529	0.19589	-2.95844	0.00309203	0.0257362
ENSRNOG00000020601	Hmg20b	1679.97	0.512355	0.173213	2.95795	0.00309694	0.0257478
ENSRNOG00000000251	St6galnac1	14486.1	1.03214	0.348953	2.95781	0.00309828	0.0257478
ENSRNOG00000061768	Slc43a3	277.195	-0.679882	0.229893	-2.95738	0.00310269	0.0257724
ENSRNOG00000004670	Ddx56	152.757	-0.806029	0.272611	-2.9567	0.0031095	0.025817
ENSRNOG00000017226	Slc2a4	688.591	-1.32076	0.446774	-2.9562	0.00311452	0.0258439
ENSRNOG00000059714	Hsp90aa1	69.3584	-2.2517	0.762285	-2.95388	0.00313807	0.0260057
ENSRNOG00000008554	Slc9a9	77.0532	-1.46611	0.496515	-2.95281	0.00314899	0.0260841
ENSRNOG00000012952	Lrig1	524.634	-0.589227	0.199622	-2.95171	0.00316024	0.0261409
ENSRNOG00000014018	St8sia1	44.6507	-1.63429	0.553642	-2.95189	0.00315836	0.0261409
ENSRNOG00000007705	Kcnj10	31.3334	-1.43144	0.485086	-2.9509	0.00316846	0.0261967
ENSRNOG00000016408	Kirrel1	364.601	-1.10307	0.373842	-2.95063	0.0031713	0.0262081
ENSRNOG00000003453	Lypd1	358.823	0.748723	0.253765	2.95046	0.00317305	0.0262104
ENSRNOG00000014902	Stx11	43.1093	-1.58679	0.537864	-2.95016	0.00317606	0.0262231
ENSRNOG00000018946	Trim33	388.853	-0.593068	0.201045	-2.94993	0.00317849	0.026231
ENSRNOG00000000033	Tmcc2	169.758	-1.02517	0.347559	-2.94964	0.00318143	0.0262431
ENSRNOG00000020875	Celf3	1583.91	1.16807	0.396216	2.94807	0.00319764	0.0263646
ENSRNOG00000000981	Scarb1	624.602	-0.474775	0.161077	-2.94751	0.00320343	0.0264001
ENSRNOG00000061893	Leng1	432.539	0.643436	0.218351	2.9468	0.00321081	0.0264488
ENSRNOG00000012094	Ltbp2	72.4322	-1.63908	0.556437	-2.94567	0.0032226	0.0265336
ENSRNOG00000013862	Dusp2	108.961	-1.91471	0.650076	-2.94537	0.0032257	0.0265347
ENSRNOG00000015599	Mall	5390.64	0.479067	0.162644	2.9455	0.00322436	0.0265347
ENSRNOG00000012543	Mcm3	381.006	-1.33038	0.451747	-2.94496	0.00322994	0.0265573
ENSRNOG00000017605	Gmds	1662.34	0.548818	0.186439	2.94369	0.00324324	0.0266216
ENSRNOG00000049370	Lsm6	217.912	-0.613924	0.208569	-2.9435	0.00324523	0.0266216
ENSRNOG00000026753	Mpzl3	783.497	0.530285	0.180146	2.94364	0.00324373	0.0266216
ENSRNOG00000021046	Sult2b1	5626.75	0.602342	0.204626	2.94362	0.00324401	0.0266216
ENSRNOG00000021602	Zmynd10	193.819	0.625225	0.212397	2.94366	0.00324354	0.0266216
ENSRNOG00000014846	Anp32a	412.524	-0.55424	0.18831	-2.94324	0.00324799	0.026632
ENSRNOG00000012918	Mtmr6	2117.98	0.449197	0.152659	2.94249	0.00325581	0.0266736
ENSRNOG00000045829	Thbs1	724.351	-1.18164	0.401581	-2.94247	0.00325605	0.0266736
ENSRNOG00000016460	Clu	3064.86	-2.5043	0.851261	-2.94187	0.00326236	0.026713
ENSRNOG00000001686	Hlcs	61.0832	-1.15827	0.393883	-2.94065	0.00327528	0.0268065
ENSRNOG00000023162	Car14	537.308	0.499058	0.16977	2.93961	0.00328625	0.0268839
ENSRNOG00000005434	Sptbn1	9287.24	-0.437368	0.148819	-2.93892	0.00329354	0.0269189
ENSRNOG00000037765	Lims1	236.658	-0.675894	0.230042	-2.93814	0.00330189	0.0269748
ENSRNOG00000008849	Guca2a	60088.4	0.636023	0.216569	2.93682	0.00331602	0.0270778
ENSRNOG00000013816	Cmas	3040.33	0.489273	0.166652	2.9359	0.00332586	0.0271457
ENSRNOG00000051480	Fxr1	244.461	-0.600523	0.204571	-2.93552	0.00332986	0.0271659
ENSRNOG00000009802	Fam124a	135.334	-1.35943	0.463147	-2.93521	0.00333323	0.027181
ENSRNOG00000019050	Ifit1	79.7576	-2.03611	0.693754	-2.93492	0.00333631	0.0271937
ENSRNOG00000008851	Slc35b4	463.198	-0.73149	0.249306	-2.9341	0.00334515	0.0272533
ENSRNOG00000028025	Aknad1	65.2691	1.26045	0.429754	2.93296	0.00335748	0.0273305
ENSRNOG00000015215	Cript	1032.94	0.393679	0.134233	2.9328	0.00335919	0.0273305
ENSRNOG00000019958	Tmem151b	94.0459	-1.18186	0.402979	-2.9328	0.00335923	0.0273305
ENSRNOG00000000517	Kctd20	363.694	-0.632536	0.215718	-2.93224	0.00336523	0.0273669
ENSRNOG00000037627	Trappc1	1028.65	0.44111	0.150467	2.9316	0.00337224	0.0274114
ENSRNOG00000007475	Gpihbp1	104.752	-1.70415	0.581368	-2.93128	0.00337568	0.0274268
ENSRNOG00000011885	Rhpn2	2007.95	0.371257	0.126682	2.93062	0.0033829	0.027473
ENSRNOG00000058827	Six2	137.365	-1.17044	0.399503	-2.92975	0.00339238	0.0275374
ENSRNOG00000055524	Trip10	4024.49	0.55047	0.187926	2.92918	0.00339853	0.0275748
ENSRNOG00000053045	Wscd2	171.526	-1.41919	0.48458	-2.9287	0.00340383	0.0276052
ENSRNOG00000056223	Tfb1m	58.7509	-1.27414	0.435134	-2.92816	0.00340978	0.0276284
ENSRNOG00000028288	Clrn3	6389.69	0.594578	0.203095	2.92758	0.0034161	0.027667
ENSRNOG00000016254	Sema4c	510.27	-0.714189	0.243968	-2.92738	0.00341828	0.027672
ENSRNOG00000033575	Emid1	611.841	0.505941	0.172917	2.92592	0.00343442	0.0277589
ENSRNOG00000005190	Nipal2	630.97	0.515079	0.176045	2.92584	0.00343523	0.0277589
ENSRNOG00000012950	Efr3b	64.9964	-1.66291	0.568427	-2.92547	0.00343938	0.0277673
ENSRNOG00000007493	Xrcc2	41.7415	-1.5036	0.513946	-2.92561	0.00343782	0.0277673
ENSRNOG00000018330	Fam83f	2309.53	0.624196	0.213409	2.92489	0.00344583	0.0278067
ENSRNOG00000011423	Pitx1	1248.17	-0.503725	0.17224	-2.92455	0.0034495	0.0278238
ENSRNOG00000023152	Tmem201	391.086	-0.573624	0.196151	-2.92439	0.00345127	0.0278255
ENSRNOG00000016837	Ckm	160.937	-1.0237	0.350119	-2.92385	0.00345732	0.0278617
ENSRNOG00000028733	Prkar1b	65.7507	-1.47732	0.505471	-2.92267	0.00347046	0.0279549
ENSRNOG00000013133	Foxa2	289.698	0.686769	0.234996	2.92247	0.00347268	0.0279601
ENSRNOG00000008642	Snx11	1694.57	0.481857	0.164911	2.92192	0.00347875	0.0279838
ENSRNOG00000009867	Tgfb3	271.993	-1.15054	0.393747	-2.92203	0.00347762	0.0279838
ENSRNOG00000019193	Stx1b	42.5547	-1.2845	0.439703	-2.92128	0.00348595	0.0280164
ENSRNOG00000007490	Gabrr2	26.9336	-2.64435	0.905838	-2.91923	0.00350897	0.0281887
ENSRNOG00000029662	Wdfy4	522.196	-1.51937	0.520546	-2.91881	0.00351375	0.0282144
ENSRNOG00000028238	Sh3bgr	1092.69	-0.995905	0.341318	-2.91782	0.00352485	0.0282813
ENSRNOG00000048161	Tlr9	38.1459	-2.51275	0.861183	-2.91779	0.00352525	0.0282813
ENSRNOG00000010523	Naa20	1041.92	0.45927	0.157414	2.9176	0.00352734	0.0282853
ENSRNOG00000021669	Mybl1	84.0916	-2.10183	0.720514	-2.91712	0.00353277	0.0283161
ENSRNOG00000058539	Ccnb1	138.258	-1.21595	0.416942	-2.91635	0.00354151	0.0283734
ENSRNOG00000031979	ATP6	170337	0.610415	0.209469	2.9141	0.00356715	0.028566
ENSRNOG00000016316	Mcm2	495.203	-0.920552	0.315982	-2.91331	0.00357623	0.0286259
ENSRNOG00000007240	Rrs1	339.848	-0.572597	0.196584	-2.91273	0.0035828	0.0286656
ENSRNOG00000053047	Top2a	595.835	-0.921699	0.316467	-2.91247	0.00358588	0.0286774
ENSRNOG00000028750	Tubal3	1602.32	0.579281	0.198912	2.91224	0.00358848	0.0286853
ENSRNOG00000010807	Cox6c	3791.45	0.46906	0.161098	2.91164	0.00359539	0.0287277
ENSRNOG00000054212	Pde1a	66.612	-1.27418	0.437638	-2.9115	0.00359702	0.0287279
ENSRNOG00000015593	Sigirr	1315.78	0.494044	0.169711	2.91109	0.00360171	0.0287524
ENSRNOG00000020029	Mcrip2	1631.14	0.513733	0.176495	2.91075	0.00360568	0.0287683
ENSRNOG00000021177	Cox8a	9940.17	0.492613	0.169312	2.90951	0.00361997	0.0288466
ENSRNOG00000009746	Akap17b	77.2725	-1.80571	0.620954	-2.90797	0.00363788	0.0289387
ENSRNOG00000026962	Osbpl8	153.322	-1.01804	0.35007	-2.90811	0.00363622	0.0289387
ENSRNOG00000013368	Plcl2	1032.89	0.429732	0.147778	2.90795	0.00363802	0.0289387
ENSRNOG00000002450	Rrp15	45.342	-2.54975	0.876734	-2.90824	0.00363466	0.0289387
ENSRNOG00000014867	Synpo2	2467.73	-2.25737	0.77642	-2.90741	0.00364439	0.0289764
ENSRNOG00000023148	Col11a1	77.7119	-1.25002	0.430082	-2.90647	0.00365537	0.0289871
ENSRNOG00000020715	Ddb1	2647.93	-0.378403	0.130176	-2.90686	0.00365082	0.0289871
ENSRNOG00000001241	Iqce	72.9385	-1.04624	0.35997	-2.90646	0.00365549	0.0289871
ENSRNOG00000028477	Med8	333.952	0.531818	0.18296	2.90674	0.00365212	0.0289871
ENSRNOG00000004608	Pam16	477.256	0.502677	0.172946	2.90656	0.00365426	0.0289871
ENSRNOG00000000547	Tspyl4	42.0302	-1.4625	0.503151	-2.90669	0.0036528	0.0289871
ENSRNOG00000004912	Itgav	563.082	-0.612819	0.210907	-2.90564	0.00366503	0.0290411
ENSRNOG00000017332	Dapk2	1090.94	0.575564	0.198101	2.9054	0.00366779	0.0290459
ENSRNOG00000003792	Med14	368.77	-0.548612	0.188847	-2.90506	0.00367184	0.0290651
ENSRNOG00000047537	LOC100912373	7.45623	-5.11491	1.76178	-2.90326	0.00369294	0.0292062
ENSRNOG00000013408	Npas2	1382.21	0.693648	0.238914	2.90334	0.00369205	0.0292062
ENSRNOG00000024677	Arhgap33	215.625	-0.799934	0.275574	-2.90279	0.00369856	0.0292247
[truncated: 12,576 more rows]
