# Supplementary material for: A Short-Term Feeding of Dietary Casein Increases Abundance of Lactococcus lactis and Upregulates Gene Expression Involving Obesity Prevention in Cecum of Young Rats Compared With Dietary Chicken Protein
Source: Front Microbiol. 2019 Oct 25;10:2411. doi: 10.3389/fmicb.2019.02411 (PMC6824296; doi:10.3389/fmicb.2019.02411)
Supplement: TABLE S9 — Differential KEGG pathway analysis of the cecum analysed by GSEA. [file Table_9.XLSX]

## Sheet: gsea_report_for_na_neg
NAME	GS<br> follow link to MSigDB	GS DETAILS	SIZE	ES	NES	NOM p-val	FDR q-val	FWER p-val	RANK AT MAX	LEADING EDGE
KO05150	KO05150	Details ...	35	-0.749892	-1.77905	0	0.0169812	0.018	1673	tags=57%, list=18%, signal=69%
KO04974	KO04974	Details ...	55	-0.695684	-1.74157	0	0.0202934	0.042	1350	tags=55%, list=14%, signal=63%
KO05340	KO05340	Details ...	33	-0.71379	-1.70408	0.00104822	0.0261419	0.081	1799	tags=67%, list=19%, signal=82%
KO05322	KO05322	Details ...	37	-0.702511	-1.69627	0	0.023166	0.094	1200	tags=49%, list=13%, signal=56%
KO04514	KO04514	Details ...	93	-0.643102	-1.64916	0	0.0383745	0.191	2115	tags=60%, list=23%, signal=77%
KO05033	KO05033	Details ...	25	-0.712609	-1.62748	0.00217628	0.0469328	0.269	2172	tags=72%, list=23%, signal=94%
KO04512	KO04512	Details ...	57	-0.645028	-1.59202	0	0.0669751	0.391	1955	tags=53%, list=21%, signal=66%
KO04672	KO04672	Details ...	32	-0.660734	-1.58031	0.00213447	0.0719461	0.455	1965	tags=56%, list=21%, signal=71%
KO04740	KO04740	Details ...	21	-0.692772	-1.56354	0.0087146	0.080958	0.542	1132	tags=38%, list=12%, signal=43%
KO04152	KO04152	Details ...	81	-0.612876	-1.56186	0	0.073994	0.549	1192	tags=25%, list=13%, signal=28%
KO00760	KO00760	Details ...	19	-0.701033	-1.55853	0.00888889	0.0716577	0.574	1150	tags=42%, list=12%, signal=48%
KO04662	KO04662	Details ...	54	-0.616567	-1.53535	0	0.090975	0.701	1715	tags=31%, list=18%, signal=38%
KO04610	KO04610	Details ...	67	-0.598001	-1.52147	0.00303951	0.10289	0.76	959	tags=30%, list=10%, signal=33%
KO04614	KO04614	Details ...	21	-0.667322	-1.49822	0.0201794	0.134753	0.868	399	tags=33%, list=4%, signal=35%
KO04923	KO04923	Details ...	42	-0.621763	-1.49766	0.00207039	0.126463	0.87	2624	tags=62%, list=28%, signal=86%
KO04261	KO04261	Details ...	90	-0.58624	-1.49609	0	0.121634	0.88	2274	tags=50%, list=24%, signal=65%
KO00350	KO00350	Details ...	23	-0.655945	-1.48253	0.0228261	0.13744	0.921	985	tags=26%, list=11%, signal=29%
KO04080	KO04080	Details ...	259	-0.554714	-1.46984	0	0.151909	0.95	1928	tags=45%, list=21%, signal=55%
KO05320	KO05320	Details ...	17	-0.672801	-1.46645	0.0358343	0.14954	0.955	1179	tags=47%, list=13%, signal=54%
KO04640	KO04640	Details ...	73	-0.574465	-1.46285	0.00709939	0.148348	0.96	1597	tags=37%, list=17%, signal=44%
KO05416	KO05416		33	-0.617065	-1.46069	0.0138889	0.144967	0.966	2415	tags=58%, list=26%, signal=77%
KO00532	KO00532		17	-0.667284	-1.45402	0.0331429	0.15135	0.974	2165	tags=71%, list=23%, signal=92%
KO04970	KO04970		51	-0.580528	-1.45079	0.0173647	0.150556	0.978	1996	tags=47%, list=21%, signal=60%
KO04720	KO04720		43	-0.585691	-1.44589	0.014433	0.152821	0.982	2172	tags=44%, list=23%, signal=57%
KO04725	KO04725		87	-0.559596	-1.43556	0.0020141	0.16765	0.989	1884	tags=46%, list=20%, signal=57%
KO05204	KO05204		23	-0.624508	-1.43122	0.0450549	0.170246	0.995	1131	tags=39%, list=12%, signal=44%
KO00534	KO00534		22	-0.632543	-1.42739	0.0438202	0.171679	0.995	1009	tags=32%, list=11%, signal=36%
KO05414	KO05414		78	-0.555301	-1.42395	0.00806452	0.172864	0.995	2771	tags=60%, list=30%, signal=85%
KO04310	KO04310		108	-0.546512	-1.41785	0.00502513	0.179249	0.996	2923	tags=52%, list=31%, signal=75%
KO04510	KO04510		144	-0.540643	-1.41638	0.002002	0.176045	0.997	2735	tags=47%, list=29%, signal=65%
KO04971	KO04971		49	-0.569734	-1.41605	0.0227508	0.170944	0.997	2269	tags=51%, list=24%, signal=67%
KO04020	KO04020		140	-0.539737	-1.41469	0.001	0.168378	0.997	1727	tags=38%, list=19%, signal=46%
KO04730	KO04730		42	-0.578314	-1.40949	0.0280083	0.17333	0.998	2051	tags=40%, list=22%, signal=52%
KO05412	KO05412		62	-0.56313	-1.40556	0.0132789	0.17616	0.998	2183	tags=48%, list=23%, signal=63%
KO04973	KO04973		19	-0.626162	-1.40113	0.0474614	0.180144	0.999	1768	tags=53%, list=19%, signal=65%
KO05146	KO05146		62	-0.546584	-1.39194	0.025641	0.195494	0.999	1965	tags=44%, list=21%, signal=55%
KO00980	KO00980		20	-0.620073	-1.38812	0.0579065	0.198634	0.999	1885	tags=45%, list=20%, signal=56%
KO04024	KO04024		150	-0.525707	-1.38434	0.001002	0.200893	0.999	2540	tags=45%, list=27%, signal=60%
KO00220	KO00220		16	-0.634157	-1.37592	0.0709382	0.215677	1	1604	tags=31%, list=17%, signal=38%
KO04911	KO04911		64	-0.544109	-1.37518	0.0182741	0.211774	1	2766	tags=55%, list=30%, signal=77%
KO04022	KO04022		114	-0.524393	-1.37121	0.00701403	0.216378	1	1904	tags=39%, list=20%, signal=48%
KO04975	KO04975		21	-0.608267	-1.37084	0.0660066	0.212417	1	433	tags=29%, list=5%, signal=30%
KO04391	KO04391		39	-0.562581	-1.37055	0.0491118	0.207982	1	2793	tags=49%, list=30%, signal=69%
KO04921	KO04921		108	-0.528506	-1.36038	0.00601202	0.22758	1	2771	tags=50%, list=30%, signal=70%
KO05217	KO05217		44	-0.559357	-1.35774	0.0417973	0.228826	1	2297	tags=45%, list=25%, signal=60%
KO04145	KO04145		87	-0.529868	-1.35481	0.0181635	0.230976	1	1559	tags=29%, list=17%, signal=34%
KO04727	KO04727		64	-0.538475	-1.35311	0.0296221	0.230608	1	1367	tags=31%, list=15%, signal=36%
KO04930	KO04930		35	-0.55511	-1.35282	0.0556138	0.226591	1	1715	tags=34%, list=18%, signal=42%
KO00500	KO00500		17	-0.617418	-1.34948	0.0807736	0.229567	1	1631	tags=35%, list=18%, signal=43%
KO04724	KO04724		82	-0.52391	-1.34697	0.0271903	0.231001	1	2218	tags=40%, list=24%, signal=52%
KO05410	KO05410		71	-0.528027	-1.34676	0.030303	0.226974	1	2282	tags=48%, list=24%, signal=63%
KO05032	KO05032		59	-0.539075	-1.34446	0.033367	0.228423	1	1367	tags=34%, list=15%, signal=39%
KO04670	KO04670		72	-0.527514	-1.34444	0.0271903	0.224131	1	2830	tags=47%, list=30%, signal=67%
KO04924	KO04924		49	-0.536845	-1.3413	0.0632653	0.22711	1	1996	tags=47%, list=21%, signal=59%
KO05020	KO05020		28	-0.565279	-1.33595	0.0661686	0.236455	1	1536	tags=25%, list=16%, signal=30%
KO04360	KO04360		123	-0.512605	-1.33573	0.008	0.232654	1	2545	tags=46%, list=27%, signal=62%
KO04925	KO04925		64	-0.531616	-1.33382	0.0283401	0.23293	1	1884	tags=41%, list=20%, signal=51%
KO04922	KO04922		53	-0.531886	-1.33266	0.045082	0.231341	1	1612	tags=28%, list=17%, signal=34%
KO03320	KO03320		59	-0.53648	-1.32991	0.0365482	0.23434	1	653	tags=20%, list=7%, signal=22%
KO04659	KO04659		80	-0.51757	-1.32549	0.0252016	0.240954	1	1591	tags=29%, list=17%, signal=34%
KO05330	KO05330		16	-0.610597	-1.3226	0.10882	0.244239	1	1965	tags=56%, list=21%, signal=71%
KO04933	KO04933		74	-0.516114	-1.32204	0.0484848	0.241637	1	1843	tags=34%, list=20%, signal=42%
KO05133	KO05133		54	-0.527691	-1.31971	0.0633947	0.243125	1	1399	tags=28%, list=15%, signal=32%
KO05224	KO05224		101	-0.509837	-1.3173	0.0241449	0.244765	1	1855	tags=31%, list=20%, signal=38%
KO00052	KO00052		20	-0.590365	-1.31551	0.0998878	0.245387	1	1631	tags=40%, list=18%, signal=48%
KO04915	KO04915		77	-0.519442	-1.31464	0.0406091	0.243429	1	1721	tags=32%, list=18%, signal=39%
KO04340	KO04340		35	-0.546257	-1.30904	0.0802534	0.253486	1	3094	tags=57%, list=33%, signal=85%
KO04015	KO04015		153	-0.500697	-1.30413	0.00700701	0.262024	1	2627	tags=40%, list=28%, signal=55%
KO04660	KO04660		78	-0.511306	-1.30212	0.0472362	0.26344	1	1799	tags=31%, list=19%, signal=38%
KO04390	KO04390		105	-0.502811	-1.30058	0.03003	0.263764	1	2481	tags=38%, list=27%, signal=51%
KO05162	KO05162		95	-0.501691	-1.29921	0.0300903	0.263548	1	1873	tags=28%, list=20%, signal=35%
KO04918	KO04918		49	-0.519654	-1.29337	0.0751029	0.274459	1	1915	tags=37%, list=21%, signal=46%
KO00514	KO00514		16	-0.598232	-1.29136	0.126437	0.2759	1	1777	tags=44%, list=19%, signal=54%
KO04920	KO04920		52	-0.517381	-1.29003	0.0923077	0.27572	1	1192	tags=19%, list=13%, signal=22%
KO04916	KO04916		63	-0.505231	-1.28847	0.0670732	0.275737	1	1959	tags=38%, list=21%, signal=48%
KO04151	KO04151		247	-0.484556	-1.28761	0.003	0.274422	1	1955	tags=27%, list=21%, signal=33%
KO00565	KO00565		23	-0.566635	-1.28699	0.133043	0.272504	1	252	tags=13%, list=3%, signal=13%
KO04371	KO04371		99	-0.501945	-1.28691	0.0401204	0.269181	1	2294	tags=36%, list=25%, signal=48%
KO04726	KO04726		76	-0.510543	-1.28526	0.0471888	0.270187	1	1470	tags=32%, list=16%, signal=37%
KO03030	KO03030		32	-0.536627	-1.27837	0.118947	0.284087	1	3408	tags=69%, list=37%, signal=108%
KO04914	KO04914		62	-0.502539	-1.27817	0.0670795	0.281023	1	2744	tags=44%, list=29%, signal=61%
KO04213	KO04213		41	-0.516576	-1.27408	0.107853	0.288515	1	2744	tags=44%, list=29%, signal=62%
KO04270	KO04270		90	-0.493787	-1.2738	0.0566229	0.285859	1	2624	tags=49%, list=28%, signal=67%
KO04721	KO04721		50	-0.50696	-1.27283	0.099897	0.284854	1	1248	tags=24%, list=13%, signal=28%
KO04611	KO04611		85	-0.495741	-1.2716	0.0631262	0.284915	1	2805	tags=46%, list=30%, signal=65%
KO04810	KO04810		153	-0.482558	-1.26665	0.016	0.29426	1	2570	tags=40%, list=28%, signal=54%
KO05144	KO05144		37	-0.515734	-1.26412	0.122899	0.29749	1	1673	tags=43%, list=18%, signal=52%
KO00670	KO00670		15	-0.589552	-1.26176	0.159722	0.300254	1	3071	tags=60%, list=33%, signal=89%
KO04211	KO04211		65	-0.498848	-1.26059	0.086781	0.300079	1	1944	tags=26%, list=21%, signal=33%
KO04910	KO04910		84	-0.487808	-1.24952	0.0663984	0.327215	1	2627	tags=36%, list=28%, signal=49%
KO04014	KO04014		172	-0.473074	-1.24025	0.035	0.350053	1	2943	tags=41%, list=32%, signal=58%
KO04713	KO04713		75	-0.486964	-1.23773	0.0958628	0.354257	1	2218	tags=39%, list=24%, signal=50%
KO04744	KO04744		15	-0.586505	-1.23528	0.180523	0.358088	1	386	tags=27%, list=4%, signal=28%
KO04940	KO04940		21	-0.545401	-1.23466	0.18022	0.356018	1	1946	tags=43%, list=21%, signal=54%
KO00010	KO00010		34	-0.523621	-1.23386	0.158947	0.354728	1	1621	tags=24%, list=17%, signal=28%
KO04060	KO04060		230	-0.464663	-1.23226	0.02	0.35577	1	2087	tags=33%, list=22%, signal=42%
KO04062	KO04062		143	-0.473015	-1.2316	0.045045	0.35405	1	1715	tags=24%, list=18%, signal=29%
KO04750	KO04750		65	-0.492842	-1.23133	0.119675	0.351142	1	2744	tags=48%, list=29%, signal=67%
KO05031	KO05031		44	-0.498355	-1.22124	0.146241	0.377506	1	2721	tags=50%, list=29%, signal=70%
KO04658	KO04658		61	-0.479762	-1.21886	0.145455	0.380742	1	2735	tags=39%, list=29%, signal=55%
KO04728	KO04728		79	-0.481857	-1.21793	0.112121	0.37982	1	1367	tags=28%, list=15%, signal=32%
KO00601	KO00601		24	-0.528522	-1.21315	0.195228	0.390308	1	1819	tags=33%, list=20%, signal=41%
KO05166	KO05166		169	-0.462899	-1.2118	0.041041	0.390555	1	2994	tags=41%, list=32%, signal=60%
KO04972	KO04972		65	-0.476007	-1.20874	0.128413	0.396208	1	1957	tags=32%, list=21%, signal=41%
KO05145	KO05145		78	-0.472331	-1.20439	0.124242	0.40545	1	1965	tags=28%, list=21%, signal=35%
KO02010	KO02010		41	-0.497214	-1.20317	0.196017	0.405514	1	1665	tags=27%, list=18%, signal=33%
KO00380	KO00380		33	-0.500936	-1.19344	0.210414	0.433044	1	1131	tags=21%, list=12%, signal=24%
KO01522	KO01522		75	-0.464328	-1.19261	0.160606	0.431914	1	2744	tags=37%, list=29%, signal=52%
KO04666	KO04666		54	-0.476008	-1.18775	0.189355	0.443352	1	2503	tags=39%, list=27%, signal=53%
KO03410	KO03410		30	-0.50417	-1.1876	0.217438	0.439847	1	3239	tags=50%, list=35%, signal=76%
KO04722	KO04722		90	-0.458629	-1.18012	0.138833	0.460317	1	2849	tags=36%, list=31%, signal=51%
KO04540	KO04540		58	-0.478281	-1.17982	0.194699	0.457237	1	2624	tags=43%, list=28%, signal=60%
KO04931	KO04931		71	-0.467821	-1.17433	0.175101	0.471477	1	2503	tags=34%, list=27%, signal=46%
KO05100	KO05100		55	-0.473036	-1.17336	0.209397	0.47059	1	2604	tags=40%, list=28%, signal=55%
KO05218	KO05218		49	-0.468945	-1.17157	0.224719	0.472532	1	2503	tags=35%, list=27%, signal=47%
KO04064	KO04064		80	-0.456313	-1.16761	0.180444	0.481571	1	1326	tags=20%, list=14%, signal=23%
KO01212	KO01212		40	-0.47556	-1.15953	0.248699	0.504677	1	752	tags=15%, list=8%, signal=16%
KO05200	KO05200		391	-0.435444	-1.15834	0.034	0.504581	1	2591	tags=33%, list=28%, signal=44%
KO05143	KO05143		27	-0.496515	-1.15602	0.273797	0.508643	1	2371	tags=44%, list=25%, signal=59%
KO05205	KO05205		157	-0.437524	-1.15323	0.138	0.513861	1	2657	tags=38%, list=29%, signal=52%
KO00230	KO00230		87	-0.446213	-1.15287	0.203219	0.511107	1	2758	tags=45%, list=30%, signal=63%
KO05034	KO05034		81	-0.447582	-1.15246	0.221106	0.508345	1	2255	tags=32%, list=24%, signal=42%
KO04212	KO04212		40	-0.471335	-1.15	0.252376	0.512737	1	1715	tags=18%, list=18%, signal=21%
KO01230	KO01230		46	-0.462149	-1.14927	0.260246	0.51089	1	1692	tags=30%, list=18%, signal=37%
KO04066	KO04066		70	-0.453895	-1.14916	0.214213	0.507159	1	1715	tags=24%, list=18%, signal=30%
KO04072	KO04072		101	-0.44521	-1.1488	0.194194	0.504348	1	2860	tags=38%, list=31%, signal=54%
KO04114	KO04114		74	-0.452076	-1.14615	0.232016	0.509039	1	2969	tags=42%, list=32%, signal=61%
KO04392	KO04392		18	-0.520288	-1.14608	0.299213	0.50532	1	3234	tags=61%, list=35%, signal=93%
KO04550	KO04550		98	-0.441688	-1.14512	0.207831	0.504505	1	2194	tags=34%, list=24%, signal=44%
KO04977	KO04977		21	-0.503562	-1.14203	0.298035	0.510902	1	730	tags=19%, list=8%, signal=21%
KO00515	KO00515		21	-0.512979	-1.13949	0.3	0.51484	1	1294	tags=29%, list=14%, signal=33%
KO00830	KO00830		32	-0.477494	-1.13923	0.295117	0.511854	1	967	tags=25%, list=10%, signal=28%
KO04913	KO04913		33	-0.468696	-1.13399	0.308102	0.525584	1	2744	tags=48%, list=29%, signal=68%
KO04320	KO04320		16	-0.526989	-1.13323	0.342956	0.524047	1	3505	tags=63%, list=38%, signal=100%
KO00510	KO00510		42	-0.462087	-1.13265	0.291022	0.521908	1	1376	tags=21%, list=15%, signal=25%
KO05142	KO05142		73	-0.44116	-1.12261	0.261134	0.551548	1	2566	tags=33%, list=28%, signal=45%
KO01040	KO01040		19	-0.505426	-1.12039	0.329558	0.5551	1	752	tags=16%, list=8%, signal=17%
KO05221	KO05221		55	-0.447073	-1.11864	0.284985	0.557319	1	2566	tags=29%, list=28%, signal=40%
KO00051	KO00051		21	-0.491669	-1.11461	0.36737	0.5664	1	1621	tags=29%, list=17%, signal=35%
KO05214	KO05214		53	-0.442996	-1.11368	0.314344	0.565493	1	2503	tags=32%, list=27%, signal=44%
KO04912	KO04912		61	-0.443307	-1.11221	0.296447	0.566544	1	2849	tags=39%, list=31%, signal=56%
KO04961	KO04961		30	-0.460299	-1.10346	0.360428	0.59207	1	564	tags=17%, list=6%, signal=18%
KO04976	KO04976		54	-0.436928	-1.1031	0.332993	0.589185	1	3001	tags=44%, list=32%, signal=65%
KO04350	KO04350		75	-0.436711	-1.10277	0.303427	0.586318	1	2280	tags=32%, list=24%, signal=42%
KO04214	KO04214		40	-0.455829	-1.09948	0.3375	0.592943	1	3445	tags=52%, list=37%, signal=83%
KO04723	KO04723		114	-0.421104	-1.09603	0.268268	0.600449	1	2040	tags=27%, list=22%, signal=34%
KO05152	KO05152		113	-0.419854	-1.09034	0.263527	0.615462	1	1646	tags=21%, list=18%, signal=25%
KO04113	KO04113		45	-0.443926	-1.08896	0.346473	0.616098	1	3345	tags=44%, list=36%, signal=69%
KO05140	KO05140		50	-0.440159	-1.08604	0.357657	0.621728	1	2280	tags=30%, list=24%, signal=40%
KO04330	KO04330		29	-0.466366	-1.08384	0.37234	0.625042	1	2534	tags=31%, list=27%, signal=42%
KO04010	KO04010		230	-0.40976	-1.08159	0.252	0.628571	1	2862	tags=36%, list=31%, signal=51%
KO04520	KO04520		58	-0.436032	-1.08098	0.358896	0.6264	1	2415	tags=31%, list=26%, signal=42%
KO05169	KO05169		143	-0.411037	-1.08013	0.304	0.624924	1	1881	tags=18%, list=20%, signal=22%
KO04650	KO04650		71	-0.423201	-1.07935	0.364097	0.623714	1	2739	tags=41%, list=29%, signal=57%
KO05222	KO05222		69	-0.423134	-1.07932	0.355197	0.619782	1	3278	tags=42%, list=35%, signal=64%
KO04011	KO04011		18	-0.494749	-1.07808	0.387941	0.619821	1	2349	tags=28%, list=25%, signal=37%
KO00561	KO00561		33	-0.44972	-1.07497	0.380446	0.626286	1	2328	tags=33%, list=25%, signal=44%
KO05230	KO05230		46	-0.441881	-1.07294	0.391032	0.629019	1	2503	tags=33%, list=27%, signal=44%
KO00250	KO00250		27	-0.45267	-1.0678	0.404605	0.641549	1	1687	tags=30%, list=18%, signal=36%
KO04068	KO04068		96	-0.413125	-1.0667	0.378514	0.640977	1	2862	tags=35%, list=31%, signal=51%
KO04612	KO04612		35	-0.438576	-1.06291	0.405291	0.649477	1	1597	tags=23%, list=17%, signal=27%
KO01521	KO01521		67	-0.41456	-1.05423	0.395137	0.673611	1	3360	tags=45%, list=36%, signal=70%
KO04260	KO04260		58	-0.415485	-1.04682	0.432212	0.69276	1	2274	tags=34%, list=24%, signal=45%
KO04960	KO04960		25	-0.454322	-1.04626	0.43987	0.690372	1	495	tags=20%, list=5%, signal=21%
KO04111	KO04111		58	-0.414997	-1.04487	0.420513	0.690264	1	3345	tags=41%, list=36%, signal=64%
KO00620	KO00620		27	-0.448007	-1.04237	0.449462	0.693892	1	1069	tags=15%, list=11%, signal=17%
KO04621	KO04621		117	-0.398722	-1.03696	0.437751	0.707108	1	1886	tags=13%, list=20%, signal=16%
KO00590	KO00590		33	-0.437956	-1.03419	0.449522	0.711322	1	252	tags=15%, list=3%, signal=16%
KO05215	KO05215		75	-0.407634	-1.03063	0.453535	0.718201	1	2635	tags=32%, list=28%, signal=44%
KO00330	KO00330		35	-0.429091	-1.02591	0.450572	0.728628	1	2440	tags=40%, list=26%, signal=54%
KO05321	KO05321		45	-0.418278	-1.02579	0.473306	0.724749	1	1646	tags=27%, list=18%, signal=32%
KO04630	KO04630		123	-0.396835	-1.02562	0.433433	0.72103	1	1741	tags=25%, list=19%, signal=31%
KO00650	KO00650		16	-0.473427	-1.02556	0.474654	0.71701	1	1611	tags=25%, list=17%, signal=30%
KO05030	KO05030		38	-0.424789	-1.01309	0.503125	0.750769	1	3121	tags=50%, list=33%, signal=75%
KO05014	KO05014		43	-0.414578	-1.01254	0.4913	0.748348	1	2172	tags=28%, list=23%, signal=36%
KO04150	KO04150		109	-0.390219	-1.0091	0.495992	0.754501	1	2508	tags=27%, list=27%, signal=36%
KO05202	KO05202		146	-0.383358	-1.00872	0.48949	0.751386	1	2753	tags=32%, list=30%, signal=45%
KO01120	KO01120		117	-0.381586	-0.99503	0.524048	0.787112	1	1633	tags=18%, list=18%, signal=21%
KO01523	KO01523		26	-0.427052	-0.987058	0.522876	0.806182	1	3104	tags=46%, list=33%, signal=69%
KO05206	KO05206		164	-0.376893	-0.984906	0.546	0.807808	1	2527	tags=32%, list=27%, signal=43%
KO01200	KO01200		80	-0.381779	-0.98279	0.546559	0.809475	1	1621	tags=16%, list=17%, signal=20%
KO00030	KO00030		18	-0.437315	-0.973394	0.547806	0.832033	1	1531	tags=22%, list=16%, signal=27%
KO04370	KO04370		38	-0.401953	-0.972032	0.563731	0.831277	1	2714	tags=32%, list=29%, signal=44%
KO04110	KO04110		106	-0.374243	-0.962438	0.60743	0.853788	1	3345	tags=42%, list=36%, signal=64%
KO00630	KO00630		25	-0.41479	-0.959014	0.577049	0.858664	1	1281	tags=12%, list=14%, signal=14%
KO04966	KO04966		17	-0.442457	-0.958035	0.576271	0.856855	1	1065	tags=18%, list=11%, signal=20%
KO04013	KO04013		57	-0.378881	-0.952377	0.602261	0.867386	1	3505	tags=44%, list=38%, signal=70%
KO03008	KO03008		65	-0.374263	-0.948157	0.620585	0.873989	1	3307	tags=34%, list=35%, signal=52%
KO05168	KO05168		123	-0.360714	-0.942678	0.662989	0.883361	1	1190	tags=13%, list=13%, signal=15%
KO00983	KO00983		27	-0.399434	-0.94088	0.593348	0.88311	1	236	tags=11%, list=3%, signal=11%
KO05231	KO05231		59	-0.373169	-0.939136	0.624873	0.883011	1	2902	tags=36%, list=31%, signal=51%
KO04962	KO04962		32	-0.390857	-0.936042	0.614073	0.886045	1	3265	tags=44%, list=35%, signal=67%
KO00564	KO00564		53	-0.366197	-0.917968	0.658031	0.92545	1	1348	tags=15%, list=14%, signal=18%
KO05203	KO05203		133	-0.353939	-0.917288	0.713714	0.922308	1	3397	tags=35%, list=36%, signal=55%
KO04917	KO04917		51	-0.369188	-0.917245	0.659794	0.917636	1	1715	tags=20%, list=18%, signal=24%
KO04012	KO04012		68	-0.357085	-0.916306	0.673077	0.91519	1	3360	tags=38%, list=36%, signal=59%
KO05220	KO05220		61	-0.359959	-0.9084	0.69877	0.928333	1	3432	tags=36%, list=37%, signal=57%
KO05161	KO05161		120	-0.341792	-0.900708	0.73974	0.940974	1	3387	tags=38%, list=36%, signal=59%
KO04742	KO04742		38	-0.379342	-0.899606	0.663874	0.938705	1	1491	tags=24%, list=16%, signal=28%
KO03430	KO03430		20	-0.401071	-0.896115	0.660227	0.941546	1	3606	tags=60%, list=39%, signal=98%
KO00513	KO00513		31	-0.373117	-0.895731	0.656085	0.937642	1	2007	tags=23%, list=22%, signal=29%
KO05210	KO05210		68	-0.357599	-0.891104	0.735025	0.942697	1	2503	tags=26%, list=27%, signal=36%
KO05134	KO05134		42	-0.36063	-0.878836	0.711042	0.963073	1	2054	tags=19%, list=22%, signal=24%
KO00260	KO00260		31	-0.368833	-0.877811	0.699575	0.960513	1	1560	tags=29%, list=17%, signal=35%
KO00340	KO00340		16	-0.402092	-0.876725	0.67664	0.958053	1	2440	tags=44%, list=26%, signal=59%
KO05212	KO05212		59	-0.350271	-0.872934	0.741573	0.960953	1	3360	tags=37%, list=36%, signal=58%
KO04070	KO04070		51	-0.350551	-0.860171	0.748975	0.980579	1	1884	tags=22%, list=20%, signal=27%
KO05323	KO05323		59	-0.341306	-0.858452	0.757576	0.979229	1	1673	tags=22%, list=18%, signal=27%
KO04218	KO04218		112	-0.321676	-0.834792	0.861446	1	1	3567	tags=43%, list=38%, signal=69%
KO03420	KO03420		38	-0.342099	-0.834173	0.761006	1	1	3606	tags=42%, list=39%, signal=68%
KO04380	KO04380		94	-0.326543	-0.833309	0.845691	1	1	2804	tags=34%, list=30%, signal=48%
KO00410	KO00410		22	-0.365504	-0.8246	0.749182	1	1	1069	tags=18%, list=11%, signal=20%
KO03060	KO03060		19	-0.372656	-0.823131	0.74833	1	1	472	tags=5%, list=5%, signal=6%
KO04341	KO04341		19	-0.373022	-0.818845	0.738789	1	1	3094	tags=42%, list=33%, signal=63%
KO01110	KO01110		234	-0.309735	-0.818169	0.94	1	1	1621	tags=17%, list=17%, signal=20%
KO05223	KO05223		54	-0.326819	-0.817285	0.805527	1	1	3360	tags=37%, list=36%, signal=58%
KO04530	KO04530		99	-0.320404	-0.817104	0.863727	1	1	2830	tags=27%, list=30%, signal=39%
KO00480	KO00480		25	-0.35697	-0.816174	0.772277	1	1	3085	tags=40%, list=33%, signal=60%
KO04620	KO04620		70	-0.321758	-0.815724	0.826572	0.997939	1	2033	tags=23%, list=22%, signal=29%
KO05418	KO05418		94	-0.312752	-0.804557	0.851256	1	1	2618	tags=28%, list=28%, signal=38%
KO05130	KO05130		29	-0.345104	-0.803842	0.789871	1	1	2795	tags=28%, list=30%, signal=39%
KO03440	KO03440		38	-0.334835	-0.80332	0.793175	1	1	4098	tags=45%, list=44%, signal=80%
KO04115	KO04115		62	-0.317703	-0.801291	0.841785	0.999836	1	1850	tags=21%, list=20%, signal=26%
KO00240	KO00240		33	-0.337024	-0.798531	0.794492	0.99908	1	2111	tags=27%, list=23%, signal=35%
KO05167	KO05167		130	-0.3046	-0.796069	0.902	0.997736	1	1715	tags=16%, list=18%, signal=20%
KO05132	KO05132		53	-0.314383	-0.792144	0.828077	0.998208	1	2902	tags=26%, list=31%, signal=38%
KO05211	KO05211		56	-0.31563	-0.789589	0.843238	0.997025	1	2864	tags=27%, list=31%, signal=38%
KO04919	KO04919		86	-0.30547	-0.785387	0.87751	0.997919	1	3561	tags=41%, list=38%, signal=65%
KO05164	KO05164		106	-0.299332	-0.777205	0.911735	1	1	1781	tags=14%, list=19%, signal=17%
KO04664	KO04664		42	-0.313501	-0.775918	0.845263	1	1	3526	tags=40%, list=38%, signal=65%
KO01524	KO01524		44	-0.314706	-0.775633	0.821206	0.996451	1	2064	tags=20%, list=22%, signal=26%
KO05213	KO05213		44	-0.314481	-0.774105	0.827766	0.993948	1	3360	tags=36%, list=36%, signal=57%
KO04137	KO04137		54	-0.306096	-0.756648	0.873444	1	1	10	tags=2%, list=0%, signal=2%
KO00100	KO00100		18	-0.341987	-0.748346	0.829714	1	1	216	tags=6%, list=2%, signal=6%
KO03013	KO03013		123	-0.284917	-0.740647	0.940941	1	1	3919	tags=37%, list=42%, signal=64%
KO04071	KO04071		77	-0.292664	-0.738026	0.920202	1	1	2735	tags=27%, list=29%, signal=38%
KO05131	KO05131		45	-0.297973	-0.733468	0.863495	1	1	3525	tags=38%, list=38%, signal=60%
KO01130	KO01130		150	-0.279716	-0.730514	0.968	1	1	1692	tags=15%, list=18%, signal=18%
KO00710	KO00710		15	-0.344527	-0.728982	0.842353	1	1	3093	tags=33%, list=33%, signal=50%
KO04144	KO04144		162	-0.277762	-0.726073	0.979	1	1	2689	tags=22%, list=29%, signal=31%
KO04217	KO04217		88	-0.280103	-0.723595	0.928715	1	1	1890	tags=17%, list=20%, signal=21%
KO00640	KO00640		25	-0.31096	-0.715911	0.861957	1	1	977	tags=12%, list=10%, signal=13%
KO04932	KO04932		121	-0.27621	-0.715833	0.957	1	1	1190	tags=9%, list=13%, signal=10%
KO05110	KO05110		33	-0.299995	-0.709281	0.877637	1	1	848	tags=6%, list=9%, signal=7%
KO04624	KO04624		26	-0.307073	-0.702814	0.877706	1	1	3167	tags=31%, list=34%, signal=46%
KO04216	KO04216		31	-0.299583	-0.702138	0.88254	1	1	1470	tags=16%, list=16%, signal=19%
KO03018	KO03018		58	-0.277902	-0.698071	0.910861	1	1	3474	tags=29%, list=37%, signal=46%
KO00020	KO00020		22	-0.311647	-0.690993	0.877307	1	1	2496	tags=18%, list=27%, signal=25%
KO00280	KO00280		41	-0.280414	-0.682621	0.916149	1	1	1692	tags=15%, list=18%, signal=18%
KO04978	KO04978		30	-0.273103	-0.648981	0.929713	1	1	1809	tags=23%, list=19%, signal=29%
KO00600	KO00600		32	-0.272201	-0.646504	0.939426	1	1	2464	tags=19%, list=26%, signal=25%
KO00310	KO00310		48	-0.258326	-0.639631	0.952138	1	1	2028	tags=17%, list=22%, signal=21%
KO05010	KO05010		142	-0.244703	-0.638527	0.992	1	1	1711	tags=14%, list=18%, signal=17%
KO04668	KO04668		86	-0.245718	-0.625977	0.98392	1	1	2735	tags=24%, list=29%, signal=34%
KO04657	KO04657		72	-0.244269	-0.625696	0.970499	1	1	2809	tags=29%, list=30%, signal=41%
KO05216	KO05216		34	-0.26091	-0.618162	0.945946	1	1	2138	tags=18%, list=23%, signal=23%
KO00790	KO00790		18	-0.283295	-0.615499	0.939866	1	1	1001	tags=11%, list=11%, signal=12%
KO04139	KO04139		17	-0.283604	-0.611946	0.939635	1	1	4980	tags=76%, list=53%, signal=164%
KO04710	KO04710		23	-0.263776	-0.603901	0.944924	1	1	588	tags=9%, list=6%, signal=9%
KO04140	KO04140		98	-0.224924	-0.577903	0.98993	1	1	1956	tags=13%, list=21%, signal=17%
KO04120	KO04120		118	-0.220275	-0.572529	0.997998	1	1	3004	tags=24%, list=32%, signal=35%
KO04141	KO04141		128	-0.203747	-0.527746	0.998	1	1	2088	tags=11%, list=22%, signal=14%
KO00970	KO00970		29	-0.218644	-0.518811	0.983991	1	1	3942	tags=55%, list=42%, signal=95%
KO05160	KO05160		98	-0.201809	-0.518705	0.995988	1	1	3360	tags=28%, list=36%, signal=43%
KO05120	KO05120		50	-0.203942	-0.506861	0.993834	1	1	29	tags=2%, list=0%, signal=2%
KO00860	KO00860		23	-0.22012	-0.500883	0.986857	1	1	4701	tags=52%, list=50%, signal=105%
KO03460	KO03460		46	-0.199439	-0.494343	0.995855	1	1	3696	tags=33%, list=40%, signal=54%
KO04210	KO04210		100	-0.187253	-0.482927	1	0.998656	1	2566	tags=20%, list=28%, signal=27%
KO04138	KO04138		49	-0.149374	-0.374976	1	0.999641	1	161	tags=2%, list=2%, signal=2%

## Sheet: gsea_report_for_na_pos
NAME	GS<br> follow link to MSigDB	GS DETAILS	SIZE	ES	NES	NOM p-val	FDR q-val	FWER p-val	RANK AT MAX	LEADING EDGE
KO00190	KO00190	Details ...	108	0.394417	1.79151	0	0.0960308	0.042	2124	tags=55%, list=23%, signal=70%
KO03010	KO03010	Details ...	117	0.349242	1.75747	0	0.0676312	0.06	2674	tags=56%, list=29%, signal=77%
KO00563	KO00563	Details ...	25	0.5176	1.73117	0.0119048	0.0567664	0.074	1324	tags=36%, list=14%, signal=42%
KO05012	KO05012	Details ...	120	0.372557	1.7034	0	0.0507095	0.088	1762	tags=42%, list=19%, signal=51%
KO04950	KO04950	Details ...	25	0.452261	1.53643	0.0384615	0.131306	0.253	770	tags=48%, list=8%, signal=52%
KO00520	KO00520	Details ...	34	0.381056	1.37725	0.0508475	0.273209	0.491	1672	tags=56%, list=18%, signal=68%
KO03020	KO03020	Details ...	26	0.394586	1.36662	0.0945946	0.247754	0.514	1213	tags=19%, list=13%, signal=22%
KO00120	KO00120	Details ...	15	0.428373	1.33544	0.0833333	0.26299	0.574	598	tags=27%, list=6%, signal=28%
KO05016	KO05016	Details ...	145	0.244608	1.32403	0	0.249821	0.604	1762	tags=32%, list=19%, signal=39%
KO00900	KO00900	Details ...	19	0.405886	1.32344	0.0843373	0.225544	0.605	2971	tags=58%, list=32%, signal=85%
KO00140	KO00140	Details ...	33	0.334738	1.30624	0.0625	0.230014	0.654	1172	tags=42%, list=13%, signal=48%
KO04136	KO04136	Details ...	22	0.350749	1.17097	0.2	0.449471	0.902	2222	tags=55%, list=24%, signal=71%
KO04622	KO04622	Details ...	48	0.303295	1.1265	0.242424	0.52452	0.948	2034	tags=40%, list=22%, signal=50%
KO00062	KO00062	Details ...	20	0.333127	1.11482	0.260417	0.516912	0.958	1904	tags=45%, list=20%, signal=56%
KO03050	KO03050	Details ...	41	0.277687	1.05002	0.28125	0.652698	0.978	608	tags=5%, list=7%, signal=5%
KO00562	KO00562	Details ...	47	0.253568	1.0397	0.325	0.642634	0.983	1643	tags=34%, list=18%, signal=41%
KO03022	KO03022	Details ...	33	0.284484	1.03717	0.4	0.611639	0.983	6677	tags=100%, list=72%, signal=351%
KO00071	KO00071	Details ...	29	0.296905	1.03313	0.349206	0.587902	0.983	2023	tags=45%, list=22%, signal=57%
KO04146	KO04146	Details ...	71	0.236683	0.994555	0.5	0.663228	0.994	1018	tags=21%, list=11%, signal=24%
KO03040	KO03040	Details ...	113	0.196138	0.932097	0.666667	0.791489	1	1749	tags=19%, list=19%, signal=24%
KO04623	KO04623		44	0.23797	0.906681	0.617647	0.816817	1	1910	tags=32%, list=20%, signal=40%
KO00270	KO00270		32	0.24306	0.905038	0.636364	0.782835	1	34	tags=6%, list=0%, signal=6%
KO05219	KO05219		36	0.2329	0.867566	0.706897	0.826207	1	1767	tags=36%, list=19%, signal=44%
KO03015	KO03015		55	0.199531	0.843025	0.84	0.844011	1	2295	tags=29%, list=25%, signal=38%
KO04215	KO04215		26	0.218294	0.777491	0.816901	0.913671	1	1779	tags=42%, list=19%, signal=52%
KO04130	KO04130		27	0.181607	0.64263	0.925373	1	1	2675	tags=48%, list=29%, signal=67%
KO04142	KO04142		94	0.135627	0.5827	1	0.985733	1	1411	tags=18%, list=15%, signal=21%
