# Supplementary material for: A Short-Term Feeding of Dietary Casein Increases Abundance of Lactococcus lactis and Upregulates Gene Expression Involving Obesity Prevention in Cecum of Young Rats Compared With Dietary Chicken Protein
Source: Front Microbiol. 2019 Oct 25;10:2411. doi: 10.3389/fmicb.2019.02411 (PMC6824296; doi:10.3389/fmicb.2019.02411)
Supplement: TABLE S10 — Correlation matrix between cecal bacteria and the cecal gene expression. [file Table_10.XLSX]

## Sheet: cor_matrix_genes_microbiota_top
	rumen_bacterium_NK4A214	Clostridium_sp_NML_04A032	Firmicutes_bacterium_DJF_VP44	Oscillibacter_sp_G2	Clostridiales_bacterium_canine_oral_taxon_061	Clostridiales_bacterium_CIEAF_019	Clostridiales_bacterium_30-4c	Clostridiales_bacterium_CIEAF_021	Oscillibacter_valericigenes	Lactobacillales_bacterium_DJF_B280	Lactobacillales_bacterium_HY-36-1	Clostridiales_bacterium_24-4c	Flavonifractor_plautii	Oscillospira_guilliermondii	rumen_bacterium_NK3B98	Clostridiales_bacterium_CIEAF_022	Bifidobacterium_bifidum	Bacteroides_ovatus	Bacteroides_sp_	Bacteroides_salanitronis	Porphyromonas_gingivalis	Tannerella_forsythia	Bacteroides_uniformis	Prevotella_nigrescens	Gram-negative_bacterium_cL10-2b-4	Porphyromonas_asaccharolytica	Barnesiella_intestinihominis	Alistipes_shahii	Odoribacter_splanchnicus	Bacteroides_helcogenes	Amphibacillus_xylanus	butyrate-producing_bacterium_SSC/2	Faecalibacterium_prausnitzii	Ethanoligenens_harbinense	Roseburia_hominis	Butyrivibrio_fibrisolvens	Bifidobacterium_longum	Eubacterium_siraeum	Trueperella_pyogenes	[Ruminococcus]_torques	Coprococcus_catus	Clostridium_butyricum	Ruminococcus_sp_SR1/5	Ruminococcus_albus	Enterococcus_faecalis	Streptococcus_thermophilus	Lactococcus_garvieae	Enterococcus_sp_7L76	Lactococcus_lactis
AC121204.3	0.825942	0.826417	0.798334	0.874161	0.875073	0.767434	0.80633	0.887902	0.885083	0.89118	0.883766	0.848206	0.827041	0.882463	0.878846	0.766587	-0.1056	0.664955	0.634552	0.649108	0.639136	0.654097	0.651071	0.589982	0.585107	0.564016	0.574287	0.547137	0.508242	0.508062	0.294207	0.268852	0.241479	0.309611	0.0954574	0.118251	0.182106	-0.106453	0.55143	-0.463529	-0.478305	-0.555163	-0.597597	-0.61966	-0.718679	-0.808998	-0.825445	-0.775319	-0.778511
LOC100911727	0.819781	0.820654	0.792021	0.8681	0.869306	0.762369	0.801466	0.882369	0.879762	0.8862	0.879062	0.843789	0.823127	0.878941	0.875389	0.76386	-0.0946002	0.667542	0.637407	0.652244	0.642479	0.657446	0.654868	0.593877	0.589082	0.569276	0.578767	0.552005	0.514008	0.514193	0.282442	0.25721	0.229564	0.298362	0.0839494	0.107343	0.171316	-0.117074	0.541035	-0.470694	-0.485115	-0.56027	-0.602827	-0.62279	-0.720704	-0.806166	-0.821904	-0.771619	-0.773688
Aldh1a1	0.859144	0.861826	0.82848	0.911807	0.914396	0.80188	0.845013	0.929534	0.927644	0.936091	0.929583	0.892708	0.87257	0.934609	0.931052	0.813698	-0.0542258	0.732795	0.70139	0.718653	0.709007	0.725205	0.724373	0.658887	0.654046	0.638255	0.645102	0.617876	0.580728	0.582522	0.253911	0.227173	0.196103	0.273368	0.0404951	0.068402	0.13806	-0.172905	0.539388	-0.540017	-0.554054	-0.62785	-0.674386	-0.686793	-0.787798	-0.858965	-0.87288	-0.817837	-0.815167
Rmrp	0.849185	0.846855	0.823306	0.895532	0.894358	0.784398	0.820945	0.905237	0.900997	0.904554	0.895379	0.858672	0.834492	0.885819	0.881835	0.767167	-0.180221	0.630709	0.599169	0.6114	0.600211	0.614775	0.608681	0.548372	0.543065	0.51346	0.528964	0.49974	0.455486	0.452748	0.369633	0.344031	0.319233	0.381045	0.17389	0.191918	0.2534	-0.0293567	0.611017	-0.402044	-0.418955	-0.505899	-0.54644	-0.582705	-0.687081	-0.809289	-0.830313	-0.782516	-0.793514
AABR07070810.1	0.830853	0.828415	0.805674	0.876018	0.87475	0.767205	0.802769	0.885265	0.881041	0.884369	0.875305	0.839383	0.815589	0.86549	0.861578	0.749426	-0.180353	0.614119	0.583245	0.595059	0.584058	0.598262	0.592132	0.533266	0.528057	0.498646	0.514093	0.485426	0.441888	0.439065	0.365423	0.340401	0.316325	0.376341	0.174389	0.191724	0.251645	-0.0242262	0.600301	-0.389181	-0.405822	-0.491334	-0.530827	-0.567072	-0.669339	-0.790556	-0.811357	-0.764802	-0.775996
Rpl7a	0.733271	0.748414	0.695672	0.792942	0.804787	0.705521	0.75804	0.828244	0.832748	0.852322	0.853845	0.82304	0.816887	0.895624	0.893794	0.790215	0.280451	0.866935	0.841416	0.868617	0.864655	0.882211	0.895105	0.827812	0.825028	0.847666	0.830968	0.813702	0.801444	0.814617	-0.089485	-0.114438	-0.156208	-0.0527016	-0.310854	-0.262378	-0.183913	-0.512803	0.259402	-0.800766	-0.80491	-0.831761	-0.885555	-0.834213	-0.908699	-0.835611	-0.828727	-0.764696	-0.72723
LOC679149	0.62662	0.646777	0.588073	0.685878	0.701409	0.614766	0.668464	0.72737	0.734654	0.758322	0.763597	0.737648	0.738584	0.820346	0.81946	0.729027	0.423094	0.876426	0.855341	0.885585	0.884597	0.901694	0.92035	0.856443	0.854821	0.894443	0.867517	0.856116	0.856558	0.874352	-0.248374	-0.270895	-0.315152	-0.205613	-0.459565	-0.404296	-0.326569	-0.643266	0.10885	-0.875105	-0.874247	-0.876907	-0.930779	-0.852135	-0.909207	-0.771615	-0.755201	-0.690909	-0.639138
Cxadrl1	0.734261	0.709365	0.732228	0.748126	0.729959	0.640637	0.64428	0.720609	0.706051	0.687117	0.666585	0.633657	0.593108	0.591584	0.585993	0.492928	-0.73746	0.115447	0.0858867	0.0742695	0.0569913	0.0629428	0.0334564	0.00160589	-0.00538255	-0.0952723	-0.0417372	-0.077637	-0.150519	-0.173612	0.864679	0.846339	0.852047	0.83863	0.765245	0.73694	0.756256	0.624778	0.886062	0.257375	0.228805	0.0893047	0.0793069	-0.0622976	-0.173412	-0.517314	-0.568888	-0.557915	-0.630063
AABR07065923.1	0.83322	0.814052	0.822836	0.859358	0.845551	0.741907	0.757139	0.842388	0.830192	0.817444	0.799146	0.762252	0.724036	0.74053	0.735037	0.627014	-0.605948	0.301674	0.269039	0.264666	0.248078	0.257468	0.233622	0.189421	0.182444	0.105962	0.150781	0.114263	0.0453014	0.0273238	0.764826	0.742508	0.738206	0.749525	0.624275	0.609579	0.644936	0.450873	0.863461	0.0518794	0.0249961	-0.107769	-0.129062	-0.245984	-0.36379	-0.659465	-0.704732	-0.680229	-0.737234
Cd19	-0.478409	-0.447443	-0.490194	-0.470554	-0.447664	-0.393176	-0.377533	-0.429485	-0.412982	-0.386463	-0.364966	-0.342746	-0.303668	-0.273095	-0.268068	-0.211353	0.855294	0.201811	0.222546	0.244416	0.260573	0.260975	0.295793	0.303466	0.309566	0.409563	0.348823	0.379063	0.448858	0.477259	-0.914626	-0.905124	-0.926338	-0.874509	-0.894831	-0.848103	-0.838879	-0.826039	-0.807841	-0.55756	-0.529957	-0.397616	-0.407248	-0.243942	-0.158101	0.219487	0.27461	0.287021	0.374393
Pax5	-0.467713	-0.435905	-0.480599	-0.458275	-0.434747	-0.381863	-0.364695	-0.415717	-0.398852	-0.371449	-0.349588	-0.327785	-0.288264	-0.255296	-0.250237	-0.195198	0.87518	0.226131	0.246556	0.269426	0.285732	0.28657	0.322233	0.328374	0.334498	0.436571	0.374498	0.404776	0.475331	0.504487	-0.930733	-0.921698	-0.944259	-0.889104	-0.916063	-0.867436	-0.856148	-0.851175	-0.813772	-0.58567	-0.557749	-0.424053	-0.43515	-0.268102	-0.182781	0.202343	0.258473	0.272643	0.362262
LOC103694872	-0.544086	-0.513567	-0.553313	-0.540533	-0.518022	-0.454872	-0.442821	-0.501198	-0.484664	-0.459023	-0.437162	-0.412135	-0.371725	-0.346378	-0.341102	-0.275351	0.853312	0.141264	0.164375	0.184692	0.201506	0.2006	0.235226	0.248119	0.254564	0.355091	0.29425	0.32646	0.398729	0.426775	-0.928294	-0.916708	-0.935261	-0.890042	-0.891448	-0.847317	-0.843774	-0.805972	-0.845306	-0.509905	-0.481376	-0.344071	-0.349882	-0.186789	-0.0934465	0.287073	0.342907	0.350791	0.437299
Fcrla	-0.520881	-0.492195	-0.529241	-0.518088	-0.496936	-0.436346	-0.425459	-0.481266	-0.465691	-0.441655	-0.421019	-0.397088	-0.358858	-0.335659	-0.330658	-0.267571	0.803392	0.125241	0.147313	0.166247	0.182168	0.181146	0.213732	0.226547	0.232661	0.327405	0.270093	0.300682	0.369064	0.395432	-0.876026	-0.864845	-0.881976	-0.840241	-0.839128	-0.797899	-0.795295	-0.756477	-0.800934	-0.474087	-0.447099	-0.317146	-0.322127	-0.168554	-0.0796776	0.279072	0.331748	0.33859	0.419952
Ms4a1	-0.508639	-0.479448	-0.517851	-0.504561	-0.483022	-0.424152	-0.41208	-0.466753	-0.450983	-0.426377	-0.405577	-0.382146	-0.343803	-0.318783	-0.313789	-0.252498	0.81449	0.144457	0.166128	0.185762	0.2017	0.201044	0.234112	0.24558	0.251674	0.347506	0.289472	0.31989	0.388449	0.415265	-0.883533	-0.87281	-0.890938	-0.846737	-0.851101	-0.808578	-0.804291	-0.77221	-0.800549	-0.49413	-0.467057	-0.336843	-0.342998	-0.187352	-0.0994891	0.263109	0.316268	0.324514	0.407192
Mpz	-0.645689	-0.619949	-0.647322	-0.653475	-0.634615	-0.557036	-0.555538	-0.623239	-0.608606	-0.588256	-0.568082	-0.538926	-0.499966	-0.490907	-0.48563	-0.404814	0.746295	-0.0292375	-0.00285857	0.0110888	0.0275611	0.0234442	0.0534455	0.0780414	0.0845904	0.174447	0.120622	0.153979	0.22389	0.247682	-0.852022	-0.836533	-0.846117	-0.823076	-0.776321	-0.74405	-0.755346	-0.658729	-0.839328	-0.328053	-0.300584	-0.167096	-0.162517	-0.0194577	0.0817608	0.424236	0.475203	0.470657	0.544634
Pou2af1	-0.64731	-0.620228	-0.650082	-0.653653	-0.633789	-0.556336	-0.553275	-0.621338	-0.60606	-0.584431	-0.563503	-0.534208	-0.494054	-0.482411	-0.477	-0.396322	0.780622	-0.00532321	0.0212497	0.0364704	0.0534082	0.0496516	0.0810795	0.104605	0.111304	0.204973	0.148774	0.182808	0.254826	0.279834	-0.884574	-0.869258	-0.880381	-0.853551	-0.812579	-0.777778	-0.787214	-0.69666	-0.861396	-0.362635	-0.334318	-0.196906	-0.193714	-0.0441438	0.0584929	0.41512	0.468079	0.465215	0.542873
Cr2	-0.591842	-0.56469	-0.596502	-0.594903	-0.574949	-0.504735	-0.499015	-0.561606	-0.546499	-0.524424	-0.503974	-0.477065	-0.438299	-0.422859	-0.417687	-0.344557	0.774493	0.040045	0.06458	0.0808149	0.0970957	0.0943548	0.12562	0.145008	0.151384	0.243744	0.188168	0.220396	0.28986	0.31489	-0.865718	-0.852111	-0.865118	-0.833601	-0.807186	-0.770782	-0.775873	-0.704885	-0.824955	-0.394765	-0.367418	-0.235062	-0.234761	-0.0864895	0.00953187	0.360488	0.412397	0.41295	0.490497
Cd79a	-0.549701	-0.52233	-0.555944	-0.550078	-0.529931	-0.465258	-0.457314	-0.515772	-0.500717	-0.478142	-0.457962	-0.432857	-0.395003	-0.376342	-0.371337	-0.303987	0.774083	0.0776508	0.100654	0.117822	0.133659	0.131738	0.163056	0.179154	0.185302	0.277135	0.22174	0.252674	0.320449	0.345648	-0.855372	-0.843091	-0.857726	-0.822162	-0.807578	-0.769635	-0.771178	-0.71588	-0.799882	-0.423593	-0.39688	-0.267894	-0.269973	-0.121884	-0.0307361	0.317651	0.369007	0.372377	0.450297
Nuggc	-0.560093	-0.53255	-0.566145	-0.560873	-0.540605	-0.474623	-0.466952	-0.526463	-0.511288	-0.48862	-0.468249	-0.442688	-0.404416	-0.386097	-0.38103	-0.312315	0.779906	0.0726072	0.0960108	0.113167	0.129188	0.12713	0.158673	0.175383	0.181611	0.274206	0.218372	0.24973	0.318262	0.343623	-0.863286	-0.850715	-0.865216	-0.829992	-0.813531	-0.775535	-0.777621	-0.719566	-0.809585	-0.422437	-0.39543	-0.264981	-0.266719	-0.1175	-0.0249453	0.326419	0.37824	0.381214	0.459659
Cd79b	-0.566553	-0.538526	-0.572825	-0.567152	-0.546524	-0.479822	-0.471859	-0.532082	-0.516652	-0.493561	-0.472864	-0.446998	-0.408141	-0.389276	-0.384134	-0.314671	0.793157	0.0765894	0.10028	0.117796	0.134057	0.132025	0.164109	0.180863	0.18718	0.281314	0.224542	0.256339	0.325915	0.35172	-0.877231	-0.864543	-0.87941	-0.843291	-0.827413	-0.788658	-0.79052	-0.732622	-0.82154	-0.431735	-0.404315	-0.27189	-0.273832	-0.122085	-0.0283102	0.32885	0.381513	0.384743	0.464551
LOC100361706	-0.557272	-0.528707	-0.564326	-0.556719	-0.535682	-0.470324	-0.461273	-0.520659	-0.505008	-0.481337	-0.46043	-0.434936	-0.39586	-0.375305	-0.370154	-0.302093	0.805495	0.0940586	0.11746	0.135656	0.151983	0.150272	0.182885	0.198481	0.204799	0.300191	0.242602	0.274341	0.344285	0.370569	-0.8866	-0.874285	-0.890091	-0.851651	-0.840639	-0.800607	-0.800964	-0.748937	-0.823662	-0.451012	-0.423434	-0.290377	-0.293378	-0.139316	-0.0461687	0.315516	0.368771	0.37327	0.454499
Enpp2	-0.821431	-0.805881	-0.808219	-0.851033	-0.839931	-0.73691	-0.756017	-0.839555	-0.829125	-0.819777	-0.803581	-0.767383	-0.73258	-0.755556	-0.750455	-0.64307	0.512298	-0.36029	-0.328451	-0.327387	-0.312145	-0.322374	-0.302407	-0.255863	-0.249335	-0.18334	-0.221655	-0.187209	-0.124286	-0.109595	-0.674276	-0.651718	-0.643506	-0.664445	-0.5255	-0.517433	-0.55724	-0.349392	-0.798917	0.0373515	0.0618141	0.183293	0.207949	0.30709	0.420178	0.676822	0.716564	0.687967	0.735003
LOC299282	-0.877982	-0.86332	-0.86212	-0.911865	-0.901466	-0.79086	-0.813674	-0.90267	-0.892453	-0.884345	-0.868112	-0.829524	-0.794005	-0.82249	-0.817222	-0.701923	0.497801	-0.421878	-0.388043	-0.388805	-0.373164	-0.384666	-0.365396	-0.313911	-0.307139	-0.242102	-0.279621	-0.243713	-0.17942	-0.165491	-0.674058	-0.649622	-0.638522	-0.666624	-0.509066	-0.5042	-0.549643	-0.317816	-0.823309	0.0916896	0.116643	0.240981	0.269479	0.366012	0.485101	0.739029	0.778649	0.745487	0.790401
Ntrk2	-0.897219	-0.886719	-0.877022	-0.93698	-0.929713	-0.815557	-0.844349	-0.934619	-0.926313	-0.92234	-0.90822	-0.869019	-0.836571	-0.874675	-0.869712	-0.750695	0.394738	-0.515361	-0.481233	-0.48636	-0.471866	-0.484921	-0.469975	-0.413385	-0.406935	-0.35307	-0.383548	-0.348937	-0.290019	-0.279845	-0.582021	-0.556305	-0.539642	-0.581461	-0.399733	-0.403361	-0.456432	-0.197381	-0.77125	0.212249	0.235016	0.349474	0.383506	0.460552	0.578161	0.790972	0.824916	0.785079	0.818704
Masp1	-0.910632	-0.899778	-0.890309	-0.950762	-0.94324	-0.827426	-0.856408	-0.948057	-0.939534	-0.935312	-0.920873	-0.881076	-0.847974	-0.886253	-0.881198	-0.760453	0.405637	-0.519371	-0.484714	-0.489727	-0.474951	-0.488144	-0.472767	-0.415505	-0.408938	-0.353716	-0.384994	-0.349773	-0.289677	-0.279173	-0.595405	-0.569338	-0.552658	-0.594529	-0.410992	-0.414297	-0.46787	-0.205918	-0.785853	0.210224	0.233451	0.350173	0.384499	0.463644	0.58319	0.801229	0.835968	0.795796	0.830462
Dusp4	-0.888901	-0.877364	-0.8699	-0.926994	-0.918945	-0.806132	-0.833271	-0.922875	-0.914106	-0.909078	-0.894465	-0.855569	-0.822448	-0.857923	-0.8529	-0.735288	0.419911	-0.489272	-0.455347	-0.459326	-0.44459	-0.457195	-0.441187	-0.386127	-0.379618	-0.323066	-0.355251	-0.320433	-0.260345	-0.249238	-0.603645	-0.578356	-0.563193	-0.60131	-0.426508	-0.427927	-0.478828	-0.227781	-0.781833	0.18029	0.203537	0.320123	0.352598	0.434394	0.551947	0.774594	0.80988	0.771917	0.808335
Adamts5	-0.914626	-0.902933	-0.894918	-0.954026	-0.945877	-0.829754	-0.857897	-0.950067	-0.941129	-0.936128	-0.921189	-0.881177	-0.84725	-0.884109	-0.878957	-0.757894	0.427536	-0.506778	-0.47189	-0.476157	-0.461054	-0.474075	-0.457792	-0.400981	-0.394302	-0.336613	-0.369417	-0.333675	-0.272117	-0.26085	-0.616872	-0.590822	-0.575008	-0.614749	-0.434065	-0.435866	-0.488504	-0.229312	-0.801675	0.190218	0.214029	0.333488	0.367098	0.450403	0.571196	0.798432	0.834479	0.795181	0.832165
Mfap5	-0.823445	-0.814411	-0.804373	-0.860628	-0.854411	-0.749489	-0.77665	-0.859407	-0.852071	-0.849004	-0.836377	-0.800431	-0.771169	-0.807349	-0.802851	-0.69346	0.346955	-0.484313	-0.453052	-0.458342	-0.445241	-0.457397	-0.444318	-0.391847	-0.38599	-0.338248	-0.365163	-0.333677	-0.280516	-0.271725	-0.519802	-0.4961	-0.480092	-0.520234	-0.350663	-0.355149	-0.404748	-0.16402	-0.698407	0.210739	0.231266	0.334618	0.366513	0.434318	0.541707	0.730742	0.761015	0.723654	0.752864
Irf4	-0.857995	-0.849654	-0.837169	-0.897966	-0.892292	-0.782698	-0.81231	-0.898377	-0.891244	-0.889081	-0.876515	-0.839116	-0.809547	-0.849397	-0.844811	-0.730545	0.334244	-0.524789	-0.492323	-0.498876	-0.485581	-0.498559	-0.486067	-0.430442	-0.424452	-0.377721	-0.403884	-0.371575	-0.317807	-0.309618	-0.516057	-0.491183	-0.47323	-0.518192	-0.336548	-0.34328	-0.396547	-0.14042	-0.710939	0.247946	0.26868	0.373353	0.40776	0.473242	0.584159	0.769955	0.799933	0.759582	0.78708
Enah	-0.867442	-0.858959	-0.846432	-0.907796	-0.902021	-0.791233	-0.821109	-0.908132	-0.900896	-0.898661	-0.885929	-0.848116	-0.818178	-0.858365	-0.853724	-0.738213	0.339208	-0.529619	-0.49679	-0.503366	-0.489909	-0.503015	-0.490331	-0.434139	-0.428078	-0.380691	-0.40723	-0.374542	-0.320105	-0.31178	-0.522942	-0.497803	-0.479711	-0.525021	-0.341611	-0.34832	-0.402098	-0.143401	-0.719557	0.249341	0.270334	0.376302	0.411032	0.477478	0.589662	0.778031	0.808413	0.767683	0.795623
Grem1	-0.865049	-0.85558	-0.844996	-0.904134	-0.897619	-0.78739	-0.815949	-0.902884	-0.895187	-0.891986	-0.878733	-0.840971	-0.810248	-0.848298	-0.843575	-0.728651	0.363957	-0.509173	-0.476334	-0.481912	-0.468155	-0.480932	-0.467214	-0.412073	-0.405922	-0.355827	-0.384065	-0.350998	-0.295182	-0.285966	-0.54557	-0.520668	-0.503826	-0.546058	-0.367822	-0.372575	-0.42471	-0.171717	-0.73337	0.221935	0.243487	0.352002	0.385531	0.456662	0.569458	0.767828	0.799601	0.760324	0.790952
Itgbl1	-0.883421	-0.874097	-0.862633	-0.923734	-0.91734	-0.804683	-0.834273	-0.923002	-0.915307	-0.912371	-0.899027	-0.860482	-0.829405	-0.868959	-0.864168	-0.746711	0.362864	-0.526508	-0.493007	-0.499039	-0.485106	-0.498255	-0.484613	-0.427993	-0.421748	-0.371564	-0.399793	-0.366186	-0.30971	-0.300611	-0.548888	-0.5234	-0.505788	-0.549931	-0.366306	-0.371825	-0.425581	-0.165501	-0.743518	0.235827	0.257624	0.367469	0.402089	0.473059	0.587934	0.786902	0.818843	0.778272	0.808601
Cntn1	-0.882529	-0.872885	-0.862054	-0.922423	-0.915789	-0.803329	-0.832486	-0.921175	-0.913331	-0.910082	-0.89657	-0.858047	-0.826718	-0.865571	-0.860754	-0.743503	0.37087	-0.519788	-0.486287	-0.491994	-0.477966	-0.491006	-0.477029	-0.420758	-0.414485	-0.363427	-0.392205	-0.358478	-0.301561	-0.292173	-0.55618	-0.530772	-0.513568	-0.556704	-0.374787	-0.379669	-0.432884	-0.174693	-0.747917	0.226879	0.248856	0.359515	0.39374	0.466225	0.581284	0.783481	0.81587	0.775777	0.806977
Lrch2	-0.882379	-0.872432	-0.862179	-0.921918	-0.915056	-0.802692	-0.831472	-0.920192	-0.912204	-0.908662	-0.894985	-0.856453	-0.824867	-0.863103	-0.858258	-0.741108	0.378551	-0.513976	-0.480451	-0.485861	-0.471734	-0.484683	-0.470386	-0.414395	-0.408091	-0.356185	-0.385493	-0.35163	-0.294262	-0.2846	-0.563343	-0.53799	-0.521151	-0.563389	-0.382911	-0.387207	-0.439962	-0.18332	-0.752553	0.218785	0.240944	0.352441	0.386326	0.460267	0.575585	0.780919	0.813748	0.774065	0.806094
Hyal1	-0.844228	-0.837636	-0.822302	-0.885407	-0.881034	-0.772792	-0.803901	-0.888345	-0.882094	-0.881518	-0.870043	-0.833328	-0.805619	-0.848068	-0.843707	-0.730845	0.287852	-0.546695	-0.514912	-0.522924	-0.51038	-0.523618	-0.513034	-0.45687	-0.451145	-0.4097	-0.432612	-0.401572	-0.351108	-0.344513	-0.469327	-0.444584	-0.425004	-0.473961	-0.287773	-0.297494	-0.352293	-0.0923037	-0.674297	0.286646	0.306063	0.404519	0.440142	0.496796	0.604461	0.770472	0.797613	0.755767	0.778406
Col1a1	-0.856071	-0.850876	-0.832512	-0.899534	-0.896217	-0.786082	-0.819448	-0.904852	-0.899223	-0.900072	-0.889256	-0.852103	-0.825284	-0.871318	-0.867035	-0.752193	0.254018	-0.582357	-0.550277	-0.559847	-0.547622	-0.561478	-0.552323	-0.494049	-0.488401	-0.45056	-0.47118	-0.440397	-0.391479	-0.386141	-0.440418	-0.415082	-0.393459	-0.447456	-0.251772	-0.264487	-0.322259	-0.0512636	-0.660462	0.330062	0.348844	0.444492	0.482246	0.532517	0.640334	0.79316	0.818508	0.774099	0.792976
Chrm2	-0.85965	-0.854325	-0.836089	-0.903171	-0.899758	-0.78919	-0.822563	-0.90834	-0.902636	-0.903385	-0.892464	-0.855151	-0.828126	-0.874135	-0.869825	-0.754531	0.257833	-0.582757	-0.550532	-0.560037	-0.547724	-0.561607	-0.552299	-0.493878	-0.488194	-0.449891	-0.470788	-0.439825	-0.390539	-0.38508	-0.44484	-0.419415	-0.39783	-0.451737	-0.255735	-0.268295	-0.326148	-0.0545554	-0.664917	0.328578	0.347504	0.443857	0.48165	0.532653	0.641019	0.795613	0.821224	0.776773	0.796026
Pi15	-0.914316	-0.907721	-0.890085	-0.959537	-0.955209	-0.837844	-0.872201	-0.963573	-0.957063	-0.956963	-0.944834	-0.9051	-0.875557	-0.922623	-0.917951	-0.795574	0.297911	-0.60231	-0.567943	-0.577149	-0.563743	-0.578238	-0.567352	-0.506042	-0.4999	-0.456543	-0.480403	-0.447038	-0.393208	-0.386559	-0.495321	-0.468435	-0.446582	-0.501195	-0.297034	-0.308606	-0.36876	-0.0844977	-0.721765	0.324838	0.345536	0.450635	0.489811	0.548546	0.664653	0.838777	0.867377	0.821335	0.844363
Kcnf1	-0.901535	-0.894472	-0.878141	-0.945482	-0.940795	-0.825211	-0.858403	-0.948582	-0.941896	-0.941259	-0.928991	-0.889783	-0.860173	-0.905456	-0.900797	-0.780279	0.30799	-0.583363	-0.54942	-0.557954	-0.544549	-0.558679	-0.547352	-0.487396	-0.481281	-0.436956	-0.461465	-0.428306	-0.374381	-0.367317	-0.501745	-0.475328	-0.454446	-0.506657	-0.30794	-0.318275	-0.376759	-0.0992381	-0.720436	0.305481	0.326231	0.431437	0.469451	0.530065	0.64506	0.822584	0.851602	0.806947	0.831187
Thbs4	-0.89578	-0.888944	-0.872374	-0.939656	-0.935135	-0.820244	-0.853446	-0.943022	-0.936466	-0.936007	-0.923918	-0.88497	-0.855705	-0.901065	-0.896452	-0.776656	0.301393	-0.583062	-0.549354	-0.55801	-0.544752	-0.558845	-0.547783	-0.488048	-0.481991	-0.438461	-0.462493	-0.429632	-0.376326	-0.369472	-0.494202	-0.467923	-0.446958	-0.499369	-0.301078	-0.311697	-0.370077	-0.0934276	-0.712989	0.308349	0.328855	0.432877	0.470849	0.530198	0.644292	0.818787	0.847353	0.802742	0.826328
Prune2	-0.901221	-0.894401	-0.877621	-0.945429	-0.940924	-0.82532	-0.858794	-0.948906	-0.942337	-0.941931	-0.929801	-0.890619	-0.861225	-0.906976	-0.902341	-0.781802	0.301761	-0.587684	-0.553777	-0.562542	-0.549222	-0.563417	-0.552349	-0.492201	-0.486112	-0.44248	-0.466557	-0.433523	-0.37998	-0.373137	-0.495834	-0.469385	-0.448225	-0.501122	-0.301361	-0.312154	-0.370975	-0.0923606	-0.716421	0.311742	0.332339	0.43683	0.475096	0.534528	0.649263	0.824218	0.852875	0.807916	0.831488
Col4a3	-0.905119	-0.896359	-0.883116	-0.947329	-0.941372	-0.825749	-0.857034	-0.947823	-0.940316	-0.938071	-0.924835	-0.885385	-0.854224	-0.896339	-0.891505	-0.770952	0.351635	-0.554327	-0.520082	-0.527031	-0.513019	-0.526721	-0.513582	-0.454869	-0.448554	-0.399363	-0.426896	-0.392831	-0.336167	-0.327563	-0.543495	-0.517249	-0.498264	-0.545807	-0.354011	-0.361186	-0.417434	-0.147052	-0.749392	0.262569	0.284419	0.394734	0.431073	0.499968	0.616942	0.812548	0.844117	0.801498	0.830403
Sh3pxd2a	-0.906184	-0.897292	-0.884264	-0.948304	-0.942249	-0.82652	-0.857692	-0.948607	-0.941033	-0.938667	-0.925349	-0.885846	-0.854543	-0.896463	-0.891611	-0.770949	0.355156	-0.552683	-0.518385	-0.525224	-0.511155	-0.524837	-0.511554	-0.45288	-0.446545	-0.396953	-0.424733	-0.39057	-0.333654	-0.32493	-0.547046	-0.52079	-0.501928	-0.549169	-0.357712	-0.364661	-0.420795	-0.150698	-0.752185	0.259646	0.281597	0.392385	0.428632	0.498198	0.615421	0.812529	0.844314	0.801807	0.83108
Slc36a2	-0.923211	-0.914552	-0.900523	-0.966581	-0.960712	-0.842708	-0.874955	-0.967518	-0.959992	-0.957967	-0.944619	-0.904394	-0.872848	-0.916359	-0.911453	-0.788418	0.35165	-0.570592	-0.53569	-0.543046	-0.528845	-0.542901	-0.529792	-0.46966	-0.463248	-0.413849	-0.441449	-0.406831	-0.349451	-0.340925	-0.547785	-0.520968	-0.501277	-0.550576	-0.353671	-0.361519	-0.4193	-0.14215	-0.760057	0.275114	0.297233	0.408977	0.446344	0.515287	0.634347	0.83099	0.862787	0.81895	0.847677
Arhgap44	-0.916637	-0.90849	-0.89371	-0.960215	-0.954725	-0.837448	-0.870016	-0.961851	-0.954594	-0.953016	-0.940012	-0.900097	-0.869161	-0.913266	-0.908438	-0.786159	0.337696	-0.574991	-0.540383	-0.548124	-0.534174	-0.54826	-0.535721	-0.475618	-0.469299	-0.421518	-0.448131	-0.413968	-0.357679	-0.349621	-0.533155	-0.506455	-0.486369	-0.536633	-0.339049	-0.347705	-0.40574	-0.12834	-0.747603	0.285065	0.306751	0.416434	0.454028	0.52031	0.638112	0.828664	0.859578	0.815456	0.842745
Sntb1	-0.92085	-0.912506	-0.897959	-0.964445	-0.95881	-0.841035	-0.873558	-0.965839	-0.958472	-0.956734	-0.943582	-0.903475	-0.872261	-0.916248	-0.911383	-0.788584	0.343302	-0.574637	-0.539854	-0.547475	-0.533409	-0.547513	-0.534748	-0.47451	-0.468145	-0.419696	-0.446711	-0.412318	-0.355528	-0.34729	-0.539404	-0.512608	-0.492619	-0.542648	-0.344893	-0.353283	-0.411349	-0.133461	-0.753532	0.282158	0.304041	0.414676	0.452268	0.519623	0.638112	0.831201	0.862489	0.818376	0.846227
LOC103692166	-0.858591	-0.866119	-0.823637	-0.916773	-0.922994	-0.809331	-0.858359	-0.942096	-0.942514	-0.955619	-0.951785	-0.915185	-0.899222	-0.970946	-0.967846	-0.849279	-0.0690317	-0.823402	-0.792502	-0.814456	-0.806427	-0.824021	-0.828321	-0.758577	-0.754247	-0.752087	-0.750428	-0.725472	-0.695682	-0.701866	-0.13827	-0.110745	-0.0739433	-0.165324	0.0898	0.0526118	-0.0241721	0.310535	-0.463251	0.667846	0.678918	0.739039	0.790854	0.779897	0.876416	0.897066	0.903897	0.842458	0.826519
Col15a1	-0.840871	-0.845763	-0.808843	-0.895011	-0.899245	-0.788551	-0.833536	-0.915919	-0.915148	-0.925596	-0.920476	-0.884502	-0.866739	-0.932007	-0.928739	-0.813278	-0.00456096	-0.759808	-0.729298	-0.748393	-0.739705	-0.756217	-0.757802	-0.691698	-0.687198	-0.678113	-0.680838	-0.655245	-0.622317	-0.626127	-0.194499	-0.167954	-0.134855	-0.217102	0.0212954	-0.0103674	-0.0818979	0.233651	-0.492467	0.588482	0.600837	0.66669	0.714719	0.715939	0.812728	0.858775	0.869084	0.812204	0.803384
Nos1	-0.795888	-0.800695	-0.765417	-0.847334	-0.851473	-0.746657	-0.789452	-0.867401	-0.866754	-0.876814	-0.872064	-0.838025	-0.821364	-0.883494	-0.880417	-0.771086	-0.00880475	-0.722479	-0.693618	-0.711863	-0.703699	-0.719378	-0.721066	-0.658341	-0.6541	-0.645997	-0.648267	-0.624125	-0.593226	-0.596992	-0.179889	-0.154734	-0.123196	-0.201559	0.0249006	-0.0054071	-0.0733721	0.226169	-0.463362	0.561669	0.573256	0.635089	0.680742	0.681046	0.772496	0.814241	0.823742	0.76967	0.760839
Mst1	-0.814213	-0.819416	-0.782787	-0.86717	-0.871619	-0.764317	-0.808445	-0.888146	-0.887621	-0.898186	-0.893484	-0.858675	-0.841875	-0.906008	-0.902887	-0.790962	-0.0162498	-0.744467	-0.71497	-0.733911	-0.725654	-0.741777	-0.743805	-0.679383	-0.675075	-0.667586	-0.669408	-0.644843	-0.613663	-0.617774	-0.177244	-0.151463	-0.11886	-0.19986	0.0331304	0.0015783	-0.068373	0.239472	-0.469577	0.582135	0.593815	0.656271	0.703287	0.702225	0.795521	0.835261	0.844565	0.78887	0.779056
Sdk1	-0.858015	-0.860472	-0.827589	-0.910355	-0.912774	-0.800461	-0.843267	-0.927711	-0.925717	-0.933939	-0.927318	-0.89048	-0.870179	-0.931691	-0.928118	-0.810978	0.0597905	-0.727666	-0.69628	-0.713305	-0.703598	-0.71971	-0.718645	-0.653442	-0.648584	-0.63219	-0.639417	-0.612124	-0.57469	-0.576281	-0.258859	-0.232193	-0.201427	-0.277943	-0.0464	-0.073845	-0.143084	0.166377	-0.542145	0.533445	0.547598	0.621921	0.668152	0.681612	0.782686	0.856068	0.870288	0.815612	0.813552
Plin4	-0.873625	-0.875982	-0.842774	-0.926752	-0.929107	-0.814787	-0.858194	-0.944197	-0.942097	-0.950331	-0.943509	-0.905993	-0.885198	-0.94754	-0.943888	-0.824655	0.0645567	-0.738186	-0.706215	-0.723409	-0.713478	-0.729841	-0.728603	-0.662342	-0.657381	-0.640282	-0.647894	-0.620038	-0.581703	-0.583192	-0.267016	-0.239889	-0.208735	-0.286219	-0.051133	-0.0787997	-0.149084	0.165293	-0.554271	0.539324	0.553823	0.629905	0.676819	0.691221	0.794266	0.87049	0.88518	0.8297	0.828
Tns1	-0.870247	-0.872454	-0.839641	-0.923007	-0.925247	-0.811405	-0.854472	-0.940163	-0.938005	-0.94607	-0.939198	-0.901819	-0.880984	-0.942801	-0.93915	-0.820415	0.0678945	-0.732681	-0.700818	-0.71781	-0.707869	-0.724129	-0.722746	-0.656866	-0.651909	-0.63448	-0.642311	-0.614496	-0.576096	-0.577452	-0.269345	-0.242347	-0.211481	-0.288253	-0.0547279	-0.0820169	-0.151821	0.160643	-0.554335	0.533507	0.548036	0.62422	0.670799	0.685825	0.7886	0.865999	0.880838	0.82576	0.824452
P3h2	-0.89351	-0.897419	-0.860625	-0.949562	-0.953093	-0.835794	-0.882019	-0.969754	-0.96832	-0.978181	-0.972029	-0.933737	-0.913755	-0.98052	-0.976925	-0.85458	0.027955	-0.783129	-0.750579	-0.769618	-0.759957	-0.777128	-0.777447	-0.708349	-0.703432	-0.690153	-0.695311	-0.667516	-0.630575	-0.633455	-0.237415	-0.209422	-0.175782	-0.259407	-0.0120487	-0.0432182	-0.117318	0.211612	-0.543471	0.591202	0.605117	0.67872	0.728343	0.735856	0.839881	0.902246	0.915084	0.856355	0.850516
Thsd7a	-0.861643	-0.865507	-0.829847	-0.915804	-0.91928	-0.806141	-0.850833	-0.935424	-0.934086	-0.943686	-0.937806	-0.900884	-0.881695	-0.946269	-0.942812	-0.824804	0.0245585	-0.756972	-0.725593	-0.744044	-0.73476	-0.751345	-0.751753	-0.685035	-0.680304	-0.667763	-0.672572	-0.645812	-0.610332	-0.613194	-0.226699	-0.199689	-0.167137	-0.248055	-0.00908228	-0.0393212	-0.110918	0.206747	-0.522613	0.572612	0.585974	0.656687	0.704643	0.711433	0.811662	0.87082	0.883063	0.826303	0.820413
Slc10a4	-0.866309	-0.869826	-0.834667	-0.920342	-0.923562	-0.809903	-0.854388	-0.939493	-0.937973	-0.947272	-0.941157	-0.904017	-0.884409	-0.948595	-0.945085	-0.826537	0.0340224	-0.754174	-0.722588	-0.740783	-0.731327	-0.747895	-0.747917	-0.681164	-0.676368	-0.662728	-0.668207	-0.641132	-0.604903	-0.607449	-0.236671	-0.209576	-0.177282	-0.257566	-0.0189959	-0.0486944	-0.120136	0.197436	-0.531181	0.566007	0.579665	0.651792	0.699606	0.708202	0.809308	0.872608	0.885453	0.828873	0.823956
Adcy1	-0.895125	-0.897657	-0.86341	-0.949693	-0.952194	-0.835031	-0.879649	-0.96775	-0.965655	-0.974204	-0.967279	-0.928846	-0.90764	-0.97175	-0.96802	-0.845821	0.0631693	-0.758553	-0.725806	-0.743537	-0.7334	-0.7502	-0.749056	-0.681059	-0.675988	-0.658798	-0.666392	-0.637905	-0.598804	-0.600435	-0.270798	-0.242984	-0.210924	-0.290658	-0.0492451	-0.0778173	-0.150005	0.172687	-0.566081	0.555693	0.570477	0.648101	0.696298	0.710491	0.815965	0.892845	0.907726	0.850726	0.848663
Gas1	-0.895536	-0.898598	-0.863338	-0.950735	-0.953632	-0.836283	-0.881567	-0.969629	-0.967785	-0.976845	-0.970208	-0.931785	-0.911023	-0.976222	-0.972539	-0.850144	0.0497707	-0.768826	-0.736117	-0.754369	-0.744403	-0.761364	-0.760778	-0.692282	-0.687264	-0.67155	-0.678221	-0.649966	-0.611646	-0.613757	-0.258339	-0.230424	-0.197723	-0.279037	-0.0350722	-0.0646709	-0.137673	0.187776	-0.558083	0.569915	0.584384	0.66056	0.709357	0.721011	0.826052	0.897468	0.911585	0.853857	0.850347
Jph2	-0.901405	-0.904285	-0.869174	-0.956735	-0.959501	-0.841433	-0.886769	-0.975438	-0.973486	-0.982412	-0.975621	-0.936935	-0.915865	-0.981088	-0.977363	-0.854218	0.0552056	-0.770089	-0.737145	-0.755321	-0.745223	-0.762237	-0.761435	-0.692668	-0.687596	-0.671215	-0.678282	-0.649748	-0.610873	-0.612816	-0.264819	-0.236755	-0.204078	-0.285338	-0.0407029	-0.07011	-0.143293	0.183296	-0.564882	0.568336	0.583022	0.660262	0.709159	0.721858	0.82777	0.901747	0.916249	0.85841	0.855428
RGD1306271	-0.818956	-0.819967	-0.7911	-0.867386	-0.868696	-0.761831	-0.801059	-0.88186	-0.879322	-0.885888	-0.878834	-0.843603	-0.823082	-0.87912	-0.875584	-0.764131	0.090957	-0.669493	-0.639402	-0.654359	-0.644651	-0.659643	-0.657215	-0.596162	-0.591386	-0.571993	-0.581229	-0.554559	-0.516812	-0.517123	-0.278833	-0.253603	-0.225819	-0.294955	-0.0801139	-0.103752	-0.167867	0.120922	-0.538309	0.473911	0.488232	0.562919	0.605586	0.624857	0.722545	0.806468	0.821986	0.771567	0.773251
Rims1	-0.831847	-0.8334	-0.803087	-0.881641	-0.883365	-0.774686	-0.815172	-0.897166	-0.894838	-0.902012	-0.895136	-0.859378	-0.838984	-0.896956	-0.893414	-0.780067	0.079053	-0.689889	-0.659377	-0.675078	-0.665392	-0.680772	-0.678861	-0.616382	-0.611585	-0.593361	-0.601822	-0.574976	-0.537429	-0.53822	-0.270725	-0.24501	-0.216167	-0.287924	-0.0672766	-0.0922933	-0.158193	0.137733	-0.53858	0.495243	0.50947	0.583858	0.627771	0.644817	0.743565	0.823346	0.838343	0.786434	0.786709
Fam13c	-0.841473	-0.842695	-0.812689	-0.891444	-0.892927	-0.783078	-0.823607	-0.906602	-0.904082	-0.911004	-0.903857	-0.867667	-0.846738	-0.904682	-0.901067	-0.7865	0.0888175	-0.691331	-0.660431	-0.675976	-0.666062	-0.681519	-0.679217	-0.616324	-0.611436	-0.592022	-0.601192	-0.573874	-0.535365	-0.53585	-0.282151	-0.256196	-0.227432	-0.299003	-0.077411	-0.102049	-0.168197	0.129434	-0.550256	0.491768	0.506372	0.582599	0.626639	0.64556	0.745768	0.830097	0.845776	0.793728	0.794959
Col4a2	-0.913556	-0.914095	-0.883007	-0.966905	-0.967924	-0.848863	-0.891901	-0.982124	-0.979012	-0.985769	-0.977576	-0.938245	-0.914846	-0.976173	-0.972174	-0.848003	0.116465	-0.73574	-0.702114	-0.718227	-0.707201	-0.723753	-0.72042	-0.652839	-0.647449	-0.624157	-0.635495	-0.60547	-0.56247	-0.562282	-0.325101	-0.297054	-0.266761	-0.342159	-0.105228	-0.130464	-0.201112	0.118121	-0.609718	0.513049	0.529385	0.614358	0.661307	0.685647	0.795158	0.89492	0.913092	0.857632	0.861126
Antxr1	-0.89218	-0.892912	-0.862163	-0.944517	-0.945666	-0.82934	-0.871622	-0.959703	-0.956762	-0.963559	-0.955671	-0.917271	-0.894596	-0.954902	-0.951015	-0.829695	0.108505	-0.722395	-0.689576	-0.705512	-0.694812	-0.711037	-0.708	-0.641817	-0.636575	-0.614407	-0.625119	-0.595892	-0.554209	-0.554213	-0.312587	-0.285162	-0.255334	-0.32957	-0.0972304	-0.122272	-0.191571	0.12121	-0.592231	0.506491	0.522319	0.604725	0.650801	0.673579	0.78034	0.875622	0.893069	0.838633	0.841482
Irs1	-0.899905	-0.900185	-0.870036	-0.952169	-0.952985	-0.835767	-0.877855	-0.966768	-0.963583	-0.969998	-0.961789	-0.923033	-0.899768	-0.959676	-0.955713	-0.833464	0.121097	-0.720036	-0.686888	-0.702516	-0.691572	-0.707804	-0.704256	-0.637906	-0.632571	-0.608923	-0.620531	-0.590839	-0.548101	-0.547689	-0.326214	-0.298628	-0.269085	-0.342624	-0.110392	-0.13477	-0.203992	0.109233	-0.604526	0.498755	0.514999	0.599407	0.645381	0.670565	0.778668	0.879548	0.897815	0.843516	0.847644
Enox1	-0.886384	-0.888319	-0.855487	-0.939764	-0.941812	-0.825937	-0.869421	-0.956748	-0.954401	-0.962316	-0.955144	-0.917056	-0.895566	-0.957903	-0.954156	-0.833302	0.0770889	-0.740401	-0.707916	-0.72492	-0.714692	-0.731162	-0.729423	-0.662598	-0.657517	-0.638888	-0.647411	-0.618935	-0.579351	-0.580449	-0.281776	-0.254329	-0.223261	-0.300545	-0.0641319	-0.091328	-0.161964	0.154751	-0.569494	0.535145	0.550134	0.628608	0.675708	0.692517	0.797482	0.879567	0.895137	0.839452	0.838975
AABR07073181.1	-0.905203	-0.906619	-0.874149	-0.959075	-0.960746	-0.842552	-0.886274	-0.97554	-0.972876	-0.98042	-0.972787	-0.933862	-0.911434	-0.973971	-0.970091	-0.84682	0.0929721	-0.74559	-0.71236	-0.729181	-0.71855	-0.735207	-0.732838	-0.665092	-0.659844	-0.639244	-0.648931	-0.619591	-0.578318	-0.578932	-0.30111	-0.273173	-0.24211	-0.319397	-0.0805546	-0.107253	-0.17856	0.142112	-0.590348	0.531688	0.547336	0.629052	0.676539	0.696405	0.80411	0.893773	0.910491	0.854367	0.855414
Sspn	-0.905968	-0.907168	-0.875082	-0.959636	-0.961145	-0.842906	-0.886399	-0.975773	-0.973003	-0.980344	-0.972585	-0.933615	-0.910982	-0.973133	-0.96923	-0.845913	0.0985909	-0.742126	-0.708846	-0.72547	-0.714757	-0.731364	-0.728763	-0.661153	-0.655878	-0.634648	-0.644726	-0.615259	-0.573622	-0.574039	-0.306556	-0.278632	-0.247802	-0.324517	-0.0864797	-0.112783	-0.183828	0.136039	-0.594255	0.526375	0.542169	0.624567	0.671855	0.692788	0.800783	0.89279	0.909841	0.853959	0.855603
Col5a1	-0.87553	-0.876862	-0.845528	-0.927592	-0.92918	-0.81487	-0.857113	-0.943458	-0.940863	-0.948123	-0.94072	-0.903068	-0.881343	-0.941753	-0.937997	-0.818777	0.0908953	-0.720432	-0.688288	-0.70452	-0.694225	-0.710324	-0.707993	-0.642501	-0.637421	-0.61739	-0.626826	-0.59843	-0.558452	-0.559011	-0.292149	-0.265134	-0.235135	-0.309777	-0.0789404	-0.10469	-0.173604	0.136368	-0.571593	0.51325	0.528408	0.607553	0.653441	0.67284	0.777049	0.86417	0.880396	0.826163	0.82728
Cacna2d1	-0.866071	-0.867598	-0.836207	-0.917811	-0.919539	-0.806411	-0.848453	-0.933834	-0.931367	-0.93875	-0.931542	-0.894308	-0.872998	-0.933176	-0.92948	-0.811493	0.0845835	-0.716588	-0.684812	-0.701072	-0.690958	-0.706944	-0.70486	-0.63989	-0.634887	-0.615661	-0.624627	-0.596635	-0.557407	-0.55815	-0.283998	-0.25724	-0.227316	-0.301765	-0.072453	-0.098327	-0.166806	0.140853	-0.56214	0.513248	0.528115	0.605816	0.651437	0.669617	0.772509	0.856506	0.87225	0.818325	0.818856
Peli2	-0.870388	-0.871829	-0.840458	-0.922278	-0.923945	-0.810277	-0.852414	-0.938235	-0.935711	-0.943041	-0.935746	-0.898321	-0.876825	-0.937115	-0.933392	-0.814841	0.0873814	-0.718404	-0.68646	-0.70271	-0.692514	-0.708553	-0.70636	-0.641149	-0.636111	-0.616526	-0.625702	-0.597527	-0.557961	-0.558623	-0.28764	-0.260765	-0.230803	-0.305349	-0.0753263	-0.10115	-0.169832	0.138899	-0.566403	0.513335	0.528333	0.606683	0.65243	0.67115	0.774641	0.860029	0.875989	0.821919	0.822708
Ccdc3	-0.869176	-0.870244	-0.839618	-0.920569	-0.921954	-0.808538	-0.850163	-0.93592	-0.933223	-0.940186	-0.932696	-0.895304	-0.873519	-0.93298	-0.929227	-0.810941	0.0967009	-0.710425	-0.678488	-0.694356	-0.684051	-0.69996	-0.697376	-0.632585	-0.627516	-0.606915	-0.616729	-0.58842	-0.548348	-0.548673	-0.296088	-0.269311	-0.239832	-0.313188	-0.0852025	-0.110278	-0.178315	0.128152	-0.571421	0.502799	0.518003	0.597288	0.642565	0.663048	0.766733	0.85587	0.87235	0.818847	0.820653
Igfbp2	-0.877297	-0.877999	-0.847797	-0.92874	-0.929856	-0.815475	-0.85703	-0.943644	-0.940743	-0.947409	-0.939642	-0.901882	-0.87957	-0.938833	-0.935009	-0.815718	0.107161	-0.71	-0.677727	-0.693378	-0.682852	-0.6988	-0.695795	-0.630732	-0.625575	-0.603726	-0.614291	-0.585543	-0.544528	-0.544515	-0.30781	-0.280845	-0.251536	-0.32448	-0.0961011	-0.120689	-0.188806	0.118667	-0.582638	0.497557	0.513132	0.594215	0.639503	0.661989	0.766986	0.860869	0.878052	0.824548	0.827399
Musk	-0.869873	-0.870703	-0.840503	-0.921034	-0.922242	-0.808795	-0.850162	-0.936024	-0.933212	-0.93995	-0.932323	-0.894889	-0.872882	-0.931912	-0.928134	-0.809816	0.102835	-0.706518	-0.674532	-0.690181	-0.679788	-0.695641	-0.692803	-0.628172	-0.623073	-0.601786	-0.612026	-0.583584	-0.543119	-0.543228	-0.302001	-0.275242	-0.246022	-0.318742	-0.0916738	-0.116312	-0.184051	0.121484	-0.575605	0.496903	0.512264	0.592282	0.637334	0.658982	0.762968	0.854657	0.871497	0.818268	0.820727
Itga9	-0.870123	-0.870872	-0.840817	-0.921205	-0.922353	-0.808893	-0.850173	-0.936071	-0.933219	-0.939882	-0.932207	-0.894759	-0.872675	-0.931559	-0.927772	-0.809441	0.104938	-0.705188	-0.673185	-0.68876	-0.678337	-0.69417	-0.691246	-0.626668	-0.621559	-0.600037	-0.610422	-0.581935	-0.541335	-0.54137	-0.304031	-0.277278	-0.248146	-0.320648	-0.0938922	-0.118381	-0.186019	0.119201	-0.577046	0.494888	0.510304	0.590575	0.63555	0.657597	0.761687	0.854252	0.871216	0.81808	0.820763
Pgm5	-0.870592	-0.871301	-0.841306	-0.921656	-0.922774	-0.809264	-0.850517	-0.936467	-0.933595	-0.940222	-0.932522	-0.895051	-0.872921	-0.931756	-0.927963	-0.80958	0.106012	-0.704817	-0.672792	-0.688337	-0.677895	-0.693725	-0.690756	-0.626179	-0.621063	-0.599417	-0.609879	-0.581357	-0.540675	-0.540673	-0.305148	-0.278388	-0.249287	-0.321712	-0.0950182	-0.119443	-0.187059	0.118128	-0.577982	0.494097	0.509545	0.589972	0.634928	0.65718	0.761362	0.854393	0.871425	0.818314	0.821108
Flnc	-0.862151	-0.861002	-0.834794	-0.9106	-0.910319	-0.798375	-0.836967	-0.922363	-0.918637	-0.92342	-0.914775	-0.877572	-0.854067	-0.908619	-0.90469	-0.787946	0.152027	-0.663211	-0.631312	-0.644911	-0.633955	-0.649095	-0.644196	-0.581887	-0.576626	-0.54999	-0.563596	-0.534491	-0.491403	-0.489726	-0.346275	-0.320081	-0.293459	-0.359773	-0.14383	-0.164468	-0.22869	0.0643969	-0.601312	0.440372	0.456799	0.541648	0.584141	0.615095	0.719954	0.831352	0.85092	0.800778	0.808612
Npnt	-0.867125	-0.866677	-0.838982	-0.916663	-0.916912	-0.804144	-0.843822	-0.929604	-0.926194	-0.931684	-0.923379	-0.885997	-0.862964	-0.91925	-0.915364	-0.797759	0.13493	-0.680323	-0.648311	-0.662674	-0.65189	-0.667322	-0.663144	-0.599848	-0.594631	-0.569828	-0.582272	-0.553328	-0.511061	-0.510014	-0.331429	-0.304966	-0.277351	-0.346114	-0.125657	-0.147771	-0.21341	0.0848609	-0.593726	0.46161	0.4777	0.561051	0.604564	0.632289	0.737109	0.841787	0.860436	0.809067	0.815009
Nat8l	-0.869093	-0.868311	-0.841182	-0.918363	-0.918362	-0.805422	-0.844784	-0.93081	-0.927234	-0.932417	-0.92391	-0.886426	-0.863055	-0.918801	-0.914875	-0.797091	0.143694	-0.675615	-0.643497	-0.65757	-0.646651	-0.662022	-0.657481	-0.594337	-0.589074	-0.563279	-0.576335	-0.54717	-0.504305	-0.502954	-0.340108	-0.31364	-0.286358	-0.354304	-0.134885	-0.15641	-0.221706	0.0755983	-0.600276	0.453859	0.470189	0.554664	0.597911	0.627303	0.732664	0.841044	0.860221	0.809177	0.816044
Ank2	-0.873929	-0.874194	-0.844928	-0.924677	-0.925465	-0.811631	-0.852497	-0.938844	-0.935748	-0.941971	-0.933995	-0.896357	-0.873759	-0.931923	-0.928074	-0.809356	0.117774	-0.699125	-0.666933	-0.682104	-0.671473	-0.687235	-0.683782	-0.619354	-0.614171	-0.591187	-0.602472	-0.573633	-0.532119	-0.531713	-0.316959	-0.29017	-0.261489	-0.332885	-0.107387	-0.131049	-0.198262	0.105888	-0.587182	0.484179	0.499959	0.581949	0.626589	0.651078	0.756067	0.854106	0.871856	0.819133	0.82316
Dtna	-0.87434	-0.874429	-0.845483	-0.92491	-0.925565	-0.811723	-0.852392	-0.938806	-0.935625	-0.941681	-0.933604	-0.895939	-0.873179	-0.931017	-0.927149	-0.808422	0.122317	-0.696137	-0.663912	-0.678919	-0.668225	-0.683942	-0.680301	-0.615999	-0.610796	-0.587304	-0.598904	-0.56997	-0.52817	-0.527603	-0.321314	-0.294542	-0.266056	-0.33697	-0.112182	-0.135516	-0.2025	0.100921	-0.590218	0.479739	0.495634	0.578159	0.622626	0.647978	0.753177	0.8531	0.871116	0.818602	0.823115
Car3	-0.878202	-0.877953	-0.849517	-0.928608	-0.929013	-0.814752	-0.855188	-0.942035	-0.938678	-0.944436	-0.936138	-0.898289	-0.875138	-0.932553	-0.928636	-0.809475	0.131449	-0.692861	-0.66046	-0.675205	-0.664351	-0.68004	-0.676025	-0.611739	-0.606477	-0.581932	-0.594176	-0.564957	-0.522461	-0.521586	-0.330785	-0.303951	-0.27574	-0.34598	-0.121761	-0.14455	-0.21133	0.0917623	-0.59811	0.47292	0.489091	0.572931	0.617224	0.644317	0.750289	0.854173	0.872761	0.820464	0.825922
Cfd	-0.879279	-0.879302	-0.850318	-0.930059	-0.930668	-0.816199	-0.857017	-0.94393	-0.940699	-0.946725	-0.938566	-0.900685	-0.877739	-0.935771	-0.931875	-0.812495	0.124692	-0.698824	-0.666411	-0.681438	-0.670661	-0.686449	-0.682716	-0.61811	-0.61287	-0.58906	-0.600842	-0.571713	-0.529576	-0.528947	-0.324708	-0.297796	-0.269228	-0.340348	-0.114597	-0.137936	-0.2052	0.099608	-0.594589	0.480697	0.496721	0.579899	0.624545	0.650359	0.756213	0.857391	0.875605	0.822883	0.827603
Hlf	-0.88243	-0.882404	-0.853409	-0.933335	-0.933909	-0.819043	-0.859946	-0.947177	-0.943911	-0.949912	-0.941696	-0.903677	-0.880606	-0.938746	-0.934831	-0.815037	0.126402	-0.700395	-0.667861	-0.682893	-0.672062	-0.687891	-0.684093	-0.619299	-0.614035	-0.59	-0.601911	-0.572656	-0.530293	-0.529616	-0.327055	-0.300054	-0.271443	-0.342673	-0.116342	-0.139669	-0.207101	0.0985537	-0.597496	0.481106	0.497218	0.580834	0.625585	0.651731	0.75801	0.860067	0.878419	0.825574	0.830447
Fat4	-0.918402	-0.91779	-0.888716	-0.970712	-0.970872	-0.85147	-0.893327	-0.984203	-0.980525	-0.986209	-0.977337	-0.937737	-0.913224	-0.972563	-0.968434	-0.843911	0.146399	-0.717974	-0.684055	-0.699134	-0.687667	-0.703972	-0.699401	-0.632484	-0.626944	-0.600289	-0.613709	-0.582989	-0.538016	-0.536783	-0.354298	-0.326294	-0.297209	-0.369637	-0.136778	-0.159936	-0.229253	0.0859776	-0.630983	0.485277	0.502402	0.591068	0.637003	0.667029	0.778173	0.890471	0.910423	0.856198	0.862868
Adam23	-0.911838	-0.910488	-0.883026	-0.962925	-0.962527	-0.844165	-0.884815	-0.975153	-0.971148	-0.976077	-0.966859	-0.927504	-0.902529	-0.959954	-0.955785	-0.832349	0.164231	-0.69889	-0.665138	-0.679389	-0.667757	-0.68373	-0.678406	-0.612626	-0.607048	-0.578496	-0.593123	-0.562278	-0.516503	-0.514606	-0.369458	-0.341777	-0.313781	-0.383521	-0.155758	-0.177326	-0.245049	0.0642606	-0.638084	0.462172	0.479627	0.569747	0.614541	0.647931	0.758957	0.878185	0.899078	0.846227	0.854882
LOC691485	-0.910363	-0.909535	-0.881135	-0.961962	-0.961954	-0.843653	-0.884873	-0.974986	-0.971235	-0.976655	-0.967739	-0.928474	-0.903986	-0.96236	-0.958247	-0.834873	0.150755	-0.707522	-0.673878	-0.68861	-0.677169	-0.693267	-0.688502	-0.622367	-0.616853	-0.589807	-0.603499	-0.572945	-0.52803	-0.526607	-0.356481	-0.328758	-0.300191	-0.371337	-0.141541	-0.164071	-0.232453	0.0789227	-0.628927	0.475164	0.492275	0.580788	0.626079	0.656911	0.767283	0.880908	0.901009	0.847553	0.854772
Mpo	-0.90716	-0.906241	-0.878118	-0.95847	-0.958392	-0.84053	-0.88149	-0.971301	-0.967518	-0.972829	-0.963892	-0.924761	-0.900278	-0.958259	-0.954151	-0.831236	0.152612	-0.703269	-0.669733	-0.684322	-0.67289	-0.688905	-0.684056	-0.618237	-0.612733	-0.585519	-0.599327	-0.568837	-0.523938	-0.522435	-0.357464	-0.329854	-0.301499	-0.37212	-0.143567	-0.165837	-0.23384	0.0759763	-0.628183	0.471009	0.488117	0.576583	0.621611	0.652787	0.762857	0.87706	0.897227	0.844084	0.851535
Lamc1	-0.907634	-0.906609	-0.878671	-0.95885	-0.958692	-0.840796	-0.881648	-0.971521	-0.967687	-0.972899	-0.963899	-0.924742	-0.900155	-0.957954	-0.953834	-0.830883	0.155379	-0.70165	-0.668086	-0.682581	-0.671108	-0.6871	-0.682137	-0.616378	-0.610859	-0.583333	-0.597335	-0.56678	-0.521697	-0.520097	-0.360169	-0.332563	-0.304318	-0.374667	-0.146483	-0.168562	-0.236444	0.0730124	-0.630164	0.46846	0.485641	0.574451	0.619387	0.651088	0.761312	0.876675	0.897007	0.843977	0.851721
Lpl	-0.896481	-0.896086	-0.867324	-0.947775	-0.948083	-0.83148	-0.872585	-0.961261	-0.957767	-0.96351	-0.954961	-0.916317	-0.892563	-0.950891	-0.94688	-0.825276	0.137761	-0.704639	-0.671549	-0.686465	-0.675339	-0.691313	-0.687066	-0.621566	-0.61618	-0.590729	-0.603475	-0.573582	-0.529988	-0.528968	-0.341021	-0.313652	-0.285021	-0.356311	-0.128075	-0.151069	-0.219031	0.0896751	-0.612758	0.479044	0.495637	0.581618	0.626679	0.655013	0.763319	0.87083	0.89001	0.836812	0.842768
Ntn1	-0.904973	-0.90473	-0.875402	-0.95693	-0.957357	-0.839611	-0.881295	-0.970787	-0.967335	-0.97328	-0.964736	-0.925734	-0.901888	-0.96108	-0.957045	-0.834247	0.135127	-0.714225	-0.680838	-0.696045	-0.684865	-0.701036	-0.696912	-0.630654	-0.625234	-0.599977	-0.612572	-0.582468	-0.538696	-0.537806	-0.34056	-0.312906	-0.28382	-0.356239	-0.125124	-0.148633	-0.217468	0.0949277	-0.61614	0.487679	0.504335	0.590695	0.636352	0.664208	0.773399	0.880315	0.899451	0.845542	0.851132
Plin1	-0.894695	-0.893711	-0.866121	-0.945211	-0.945076	-0.828853	-0.869156	-0.957744	-0.953977	-0.95914	-0.950284	-0.911686	-0.887473	-0.944501	-0.940443	-0.819237	0.152483	-0.69215	-0.659068	-0.673381	-0.662081	-0.677853	-0.672989	-0.608143	-0.602706	-0.575648	-0.589403	-0.559296	-0.514897	-0.513344	-0.354396	-0.327179	-0.299305	-0.36873	-0.143675	-0.165491	-0.232444	0.0727325	-0.620761	0.46249	0.47941	0.566878	0.611203	0.642323	0.750951	0.864391	0.884394	0.832084	0.839644
Amotl1	-0.902555	-0.901794	-0.873524	-0.95378	-0.953818	-0.836516	-0.877456	-0.966787	-0.963097	-0.968529	-0.959722	-0.920797	-0.896571	-0.954565	-0.950492	-0.82816	0.147932	-0.702585	-0.669235	-0.683899	-0.672577	-0.688554	-0.683893	-0.618272	-0.612812	-0.586167	-0.599636	-0.569373	-0.524933	-0.523577	-0.351989	-0.324494	-0.296101	-0.366812	-0.138709	-0.161161	-0.229046	0.0799565	-0.622592	0.472681	0.489608	0.577193	0.622161	0.652438	0.761809	0.873832	0.893673	0.840596	0.847588
Agt	-0.89605	-0.895406	-0.867129	-0.947034	-0.947155	-0.83067	-0.871451	-0.960122	-0.956512	-0.962012	-0.95333	-0.914692	-0.890736	-0.948536	-0.944503	-0.823023	0.144027	-0.69962	-0.666521	-0.681188	-0.669984	-0.685879	-0.68137	-0.616122	-0.610713	-0.584574	-0.597751	-0.567757	-0.523807	-0.522561	-0.346792	-0.319477	-0.291155	-0.361683	-0.134708	-0.157213	-0.224773	0.0825535	-0.616359	0.472227	0.488964	0.575604	0.62037	0.649891	0.758372	0.868425	0.88796	0.835117	0.841753
Scube2	-0.899112	-0.898415	-0.870136	-0.950212	-0.950295	-0.833426	-0.874284	-0.963266	-0.959619	-0.965089	-0.95635	-0.917577	-0.893496	-0.951392	-0.947341	-0.82546	0.145803	-0.701062	-0.667845	-0.682513	-0.671254	-0.687188	-0.68261	-0.617185	-0.611752	-0.585382	-0.598692	-0.568572	-0.524396	-0.5231	-0.349179	-0.321779	-0.293421	-0.364043	-0.136525	-0.15901	-0.226727	0.0814009	-0.619254	0.472505	0.48933	0.576408	0.621272	0.651137	0.760035	0.87099	0.890665	0.837708	0.844505
Dcbld2	-0.823999	-0.822477	-0.798231	-0.869818	-0.869232	-0.762348	-0.798713	-0.880394	-0.876631	-0.880794	-0.872298	-0.836718	-0.813889	-0.865175	-0.86138	-0.749915	0.156095	-0.625884	-0.595353	-0.607938	-0.597326	-0.611673	-0.606542	-0.547366	-0.542294	-0.515643	-0.529392	-0.501377	-0.459554	-0.457566	-0.341069	-0.316105	-0.291165	-0.353303	-0.148878	-0.167789	-0.22854	0.0494794	-0.581343	0.409655	0.425614	0.507902	0.54805	0.57968	0.680287	0.791177	0.810499	0.763139	0.771789
Synpo2	-0.846928	-0.844451	-0.821253	-0.892977	-0.891691	-0.782063	-0.818326	-0.902417	-0.898116	-0.901517	-0.892283	-0.855666	-0.831419	-0.882304	-0.878317	-0.763994	0.18361	-0.626173	-0.594702	-0.606753	-0.595542	-0.610024	-0.603785	-0.543771	-0.538463	-0.508509	-0.524238	-0.495021	-0.450655	-0.447786	-0.372275	-0.346767	-0.322215	-0.383418	-0.177517	-0.195205	-0.256299	0.0249546	-0.611772	0.396952	0.41391	0.50105	0.541317	0.578219	0.682457	0.805924	0.827114	0.779646	0.791031
Tusc5	-0.890263	-0.888322	-0.862686	-0.939427	-0.938572	-0.823167	-0.862095	-0.950389	-0.946182	-0.950395	-0.941053	-0.902596	-0.877677	-0.932494	-0.928365	-0.808016	0.176178	-0.67065	-0.637635	-0.650945	-0.639381	-0.654795	-0.648938	-0.585266	-0.579755	-0.550129	-0.565502	-0.535097	-0.489463	-0.487046	-0.375554	-0.348631	-0.322037	-0.388307	-0.168811	-0.188674	-0.253873	0.0450411	-0.632725	0.434766	0.452188	0.541927	0.584979	0.62058	0.729547	0.852439	0.873748	0.822973	0.833128
Mest	-0.868383	-0.866262	-0.841686	-0.916078	-0.915073	-0.802562	-0.840255	-0.926413	-0.922202	-0.926092	-0.916854	-0.879331	-0.854829	-0.907841	-0.903793	-0.786462	0.177633	-0.649891	-0.617665	-0.630427	-0.619072	-0.634041	-0.628087	-0.566182	-0.560783	-0.531245	-0.54664	-0.516876	-0.472019	-0.469456	-0.371745	-0.345522	-0.319852	-0.383827	-0.170778	-0.189716	-0.252976	0.0374676	-0.620733	0.418063	0.435196	0.523369	0.565114	0.600936	0.707433	0.829674	0.850791	0.801566	0.812095
Gpd1	-0.864077	-0.862369	-0.837154	-0.911996	-0.911298	-0.799244	-0.837242	-0.922912	-0.918913	-0.923171	-0.914201	-0.876885	-0.85285	-0.906407	-0.902416	-0.78556	0.16652	-0.654232	-0.622205	-0.635295	-0.624129	-0.639141	-0.633642	-0.571688	-0.566357	-0.538097	-0.55271	-0.523281	-0.479255	-0.477069	-0.360313	-0.334153	-0.308132	-0.372967	-0.159114	-0.17873	-0.242272	0.0487197	-0.611361	0.426634	0.443436	0.53004	0.572019	0.605724	0.711326	0.82877	0.849194	0.799679	0.809054
Thrsp	-0.86333	-0.861557	-0.836489	-0.911132	-0.910384	-0.798443	-0.836327	-0.921933	-0.917907	-0.922097	-0.913098	-0.875811	-0.85174	-0.905117	-0.901124	-0.784386	0.168064	-0.652419	-0.620413	-0.633427	-0.622249	-0.637229	-0.631664	-0.569822	-0.564489	-0.536067	-0.550783	-0.521349	-0.477261	-0.475017	-0.361583	-0.335456	-0.309537	-0.374122	-0.160761	-0.180233	-0.243621	0.046791	-0.61187	0.424509	0.441338	0.528054	0.569923	0.603919	0.70949	0.827524	0.848027	0.798643	0.808192
Kcnn3	-0.923489	-0.920911	-0.895385	-0.973841	-0.97253	-0.852961	-0.892651	-0.984325	-0.979693	-0.983519	-0.973517	-0.933596	-0.907263	-0.962991	-0.958656	-0.833965	0.197112	-0.685066	-0.650763	-0.664021	-0.651838	-0.667664	-0.66099	-0.595443	-0.589667	-0.557348	-0.574286	-0.542484	-0.494291	-0.491273	-0.403027	-0.375193	-0.348276	-0.415369	-0.190292	-0.209812	-0.276609	0.0306714	-0.665171	0.436056	0.454473	0.549149	0.593189	0.63284	0.74639	0.87975	0.902677	0.850757	0.862838
Pappa2	-0.929833	-0.927293	-0.901486	-0.980595	-0.979317	-0.858912	-0.898943	-0.991239	-0.986602	-0.990508	-0.980468	-0.940276	-0.91381	-0.970034	-0.965673	-0.840111	0.19704	-0.690826	-0.656292	-0.669697	-0.657448	-0.673399	-0.666739	-0.600692	-0.594882	-0.562498	-0.579454	-0.54746	-0.499021	-0.496033	-0.404459	-0.376425	-0.349257	-0.416974	-0.190091	-0.209853	-0.277192	0.032476	-0.668863	0.440535	0.459044	0.554212	0.598617	0.63827	0.752548	0.88624	0.909243	0.856892	0.868902
Loxl2	-0.926265	-0.922904	-0.898765	-0.975881	-0.973985	-0.854251	-0.893114	-0.985181	-0.980166	-0.983258	-0.9728	-0.932719	-0.905641	-0.959983	-0.955561	-0.830702	0.217397	-0.67257	-0.638086	-0.650633	-0.638156	-0.653804	-0.64629	-0.581234	-0.575359	-0.540766	-0.559114	-0.526856	-0.477347	-0.473618	-0.422692	-0.394903	-0.368825	-0.433855	-0.211682	-0.229775	-0.295627	0.00875129	-0.679282	0.416883	0.435828	0.532966	0.57629	0.619793	0.73439	0.876217	0.900344	0.849295	0.863533
Creb3l2	-0.912252	-0.90928	-0.884868	-0.961504	-0.959891	-0.841883	-0.880571	-0.971194	-0.966415	-0.969786	-0.959672	-0.920214	-0.893836	-0.948034	-0.943711	-0.82065	0.205523	-0.668741	-0.634812	-0.647497	-0.635321	-0.650831	-0.643788	-0.579416	-0.573666	-0.540545	-0.558022	-0.52641	-0.47816	-0.474794	-0.408253	-0.380828	-0.354744	-0.419777	-0.199404	-0.217871	-0.283226	0.0182153	-0.663726	0.419507	0.437959	0.532678	0.575717	0.616934	0.729489	0.865654	0.888924	0.838199	0.851297
Tmem200c	-0.914061	-0.910886	-0.886798	-0.963185	-0.961421	-0.843228	-0.881752	-0.972584	-0.967703	-0.970891	-0.960648	-0.921102	-0.894502	-0.948412	-0.944062	-0.82081	0.210938	-0.666365	-0.63235	-0.644869	-0.632603	-0.648086	-0.640821	-0.576496	-0.570714	-0.536974	-0.554831	-0.523065	-0.474421	-0.470869	-0.413755	-0.386309	-0.360407	-0.424993	-0.205093	-0.223219	-0.288412	0.0126535	-0.668122	0.415129	0.433738	0.529199	0.572107	0.614356	0.727314	0.8658	0.889403	0.838839	0.852502
Wwtr1	-0.920022	-0.918022	-0.891518	-0.970836	-0.969956	-0.850693	-0.890928	-0.982173	-0.977829	-0.982187	-0.972536	-0.932794	-0.907047	-0.963707	-0.959441	-0.835067	0.181924	-0.693174	-0.659056	-0.672816	-0.660867	-0.676799	-0.670751	-0.604946	-0.599252	-0.568651	-0.584528	-0.55311	-0.505958	-0.503466	-0.387974	-0.36015	-0.33266	-0.401161	-0.174303	-0.19484	-0.262227	0.0467068	-0.653787	0.449448	0.467449	0.560172	0.604669	0.641433	0.754038	0.880979	0.902991	0.850511	0.860991
Pcdh7	-0.912921	-0.911254	-0.884355	-0.963707	-0.963072	-0.844649	-0.884962	-0.975455	-0.971295	-0.975926	-0.966524	-0.927106	-0.90183	-0.95869	-0.954486	-0.830988	0.172446	-0.693792	-0.659969	-0.673931	-0.66218	-0.678081	-0.672416	-0.606838	-0.60122	-0.571748	-0.586946	-0.555917	-0.50961	-0.507425	-0.377412	-0.349751	-0.322096	-0.390997	-0.164421	-0.18541	-0.252746	0.0553722	-0.643775	0.454378	0.472047	0.563161	0.607663	0.642612	0.754058	0.876712	0.898091	0.845595	0.855124
Fam129a	-0.907137	-0.905288	-0.878922	-0.95738	-0.956605	-0.83898	-0.878803	-0.968751	-0.964526	-0.968942	-0.959494	-0.920315	-0.895035	-0.951148	-0.946953	-0.824289	0.176247	-0.685779	-0.652151	-0.665838	-0.654097	-0.669841	-0.664009	-0.599016	-0.593414	-0.563588	-0.579027	-0.548106	-0.501801	-0.499455	-0.379607	-0.352153	-0.324902	-0.392803	-0.168553	-0.189039	-0.255664	0.0495509	-0.642706	0.446409	0.464083	0.555161	0.59917	0.634825	0.74574	0.869622	0.891146	0.839238	0.849234
C7	-0.909357	-0.90759	-0.880996	-0.959822	-0.95911	-0.841176	-0.881203	-0.971358	-0.967164	-0.971674	-0.962251	-0.922981	-0.897713	-0.954138	-0.949941	-0.826953	0.17447	-0.689089	-0.655387	-0.669192	-0.657452	-0.67326	-0.667505	-0.602276	-0.59667	-0.567015	-0.582339	-0.551383	-0.505096	-0.502823	-0.378467	-0.350931	-0.32351	-0.391832	-0.166631	-0.187334	-0.254251	0.0521406	-0.64292	0.449798	0.467462	0.558519	0.602731	0.638055	0.749163	0.872443	0.893893	0.841743	0.851525
Slc7a10	-0.901761	-0.899491	-0.874098	-0.951211	-0.950117	-0.833298	-0.872356	-0.961836	-0.957431	-0.961405	-0.951774	-0.912806	-0.887304	-0.942217	-0.938006	-0.816184	0.186193	-0.673591	-0.640119	-0.653306	-0.641491	-0.657016	-0.650761	-0.586537	-0.580923	-0.550058	-0.566165	-0.535226	-0.488541	-0.485817	-0.387657	-0.360437	-0.333861	-0.400097	-0.179173	-0.198709	-0.264299	0.0369717	-0.645657	0.432331	0.450164	0.541917	0.585192	0.62272	0.733372	0.861021	0.883049	0.832022	0.843142
Adipoq	-0.908165	-0.906072	-0.880134	-0.958188	-0.957231	-0.839534	-0.879106	-0.969192	-0.964847	-0.969036	-0.959443	-0.920207	-0.89469	-0.950381	-0.946159	-0.82342	0.182602	-0.682006	-0.648316	-0.661783	-0.649949	-0.665641	-0.659545	-0.594694	-0.589061	-0.55852	-0.574401	-0.543332	-0.496608	-0.494041	-0.385806	-0.358361	-0.331367	-0.398637	-0.175252	-0.195297	-0.261639	0.042726	-0.647221	0.440512	0.458353	0.550215	0.594009	0.630872	0.742134	0.868677	0.890579	0.838934	0.849604
Ddr2	-0.910718	-0.907976	-0.883179	-0.960145	-0.958703	-0.840837	-0.879734	-0.970171	-0.965508	-0.96909	-0.959116	-0.919737	-0.893596	-0.948154	-0.94386	-0.820947	0.199455	-0.671846	-0.637997	-0.650879	-0.638798	-0.654347	-0.647554	-0.583091	-0.577374	-0.544941	-0.561994	-0.53054	-0.482712	-0.479555	-0.402203	-0.374787	-0.348479	-0.414061	-0.193018	-0.211886	-0.277464	0.0245817	-0.659089	0.424754	0.443037	0.536964	0.580177	0.620241	0.732401	0.865993	0.888895	0.837957	0.850417
Npr3	-0.912942	-0.910446	-0.885113	-0.962779	-0.961522	-0.843305	-0.882605	-0.973225	-0.96867	-0.972503	-0.962644	-0.923182	-0.897193	-0.95239	-0.948108	-0.824828	0.193539	-0.67822	-0.644313	-0.657471	-0.645444	-0.661104	-0.654561	-0.589717	-0.584013	-0.552209	-0.568862	-0.537447	-0.489884	-0.486947	-0.397185	-0.36966	-0.34299	-0.409467	-0.186721	-0.206118	-0.272229	0.0317991	-0.656761	0.432452	0.450626	0.544075	0.587669	0.626617	0.738822	0.870117	0.892707	0.84131	0.853111
Pde3b	-0.91544	-0.912826	-0.887633	-0.965286	-0.963943	-0.84543	-0.884703	-0.975587	-0.970967	-0.974704	-0.964757	-0.925181	-0.899027	-0.954152	-0.949849	-0.826261	0.196881	-0.677997	-0.643986	-0.657072	-0.644976	-0.660647	-0.653969	-0.589046	-0.583314	-0.551112	-0.568005	-0.536453	-0.488592	-0.485547	-0.400907	-0.373326	-0.346713	-0.41305	-0.190205	-0.209443	-0.275571	0.0287422	-0.660288	0.430709	0.449001	0.543016	0.586609	0.626196	0.738809	0.871615	0.894429	0.843038	0.855174
Grifin	-0.916972	-0.914277	-0.889186	-0.966813	-0.965411	-0.846719	-0.885964	-0.977012	-0.972348	-0.976018	-0.966012	-0.926366	-0.900102	-0.955167	-0.950849	-0.827075	0.199149	-0.677697	-0.643622	-0.656657	-0.644515	-0.66019	-0.65342	-0.588455	-0.582706	-0.550236	-0.567291	-0.535651	-0.487594	-0.484475	-0.403395	-0.37578	-0.349214	-0.415438	-0.192573	-0.211697	-0.277823	0.0266227	-0.662585	0.429413	0.447782	0.542168	0.58575	0.625771	0.738642	0.872465	0.895428	0.844053	0.856418
Slc16a2	-0.885229	-0.879762	-0.860952	-0.930064	-0.926562	-0.8127	-0.847086	-0.935413	-0.929547	-0.930334	-0.919097	-0.880675	-0.852861	-0.900272	-0.895835	-0.777107	0.265081	-0.600409	-0.567227	-0.577032	-0.564358	-0.578659	-0.569091	-0.508917	-0.503066	-0.46367	-0.485159	-0.453283	-0.402556	-0.39695	-0.457679	-0.431496	-0.409248	-0.464808	-0.262897	-0.275863	-0.335462	-0.0557057	-0.684441	0.338795	0.358274	0.457448	0.496383	0.548823	0.660399	0.819419	0.845768	0.799972	0.819752
Akap2	-0.891614	-0.885962	-0.867291	-0.936605	-0.932969	-0.818322	-0.852778	-0.941764	-0.935787	-0.936439	-0.925041	-0.886334	-0.858194	-0.905655	-0.901172	-0.781627	0.270696	-0.602003	-0.568567	-0.578301	-0.565487	-0.579849	-0.570058	-0.509579	-0.503671	-0.463581	-0.485481	-0.453307	-0.401994	-0.396215	-0.46445	-0.438102	-0.415867	-0.471402	-0.268707	-0.281487	-0.341301	-0.0602463	-0.691655	0.337387	0.357096	0.457394	0.496451	0.549971	0.662484	0.824167	0.850919	0.804986	0.825308
LOC689499	-0.89376	-0.88891	-0.868653	-0.939794	-0.936761	-0.821633	-0.857169	-0.946246	-0.940643	-0.942082	-0.931105	-0.892347	-0.864841	-0.914053	-0.909636	-0.789585	0.250605	-0.618783	-0.585348	-0.595897	-0.583324	-0.597957	-0.589006	-0.527658	-0.521821	-0.483927	-0.504449	-0.472577	-0.422374	-0.417321	-0.44613	-0.419583	-0.396326	-0.454379	-0.247426	-0.261802	-0.322967	-0.0372055	-0.680562	0.359774	0.379033	0.477279	0.517324	0.567041	0.679081	0.832658	0.858283	0.811157	0.829293
Capn6	-0.889714	-0.884622	-0.864956	-0.935237	-0.932019	-0.817479	-0.852531	-0.941245	-0.935541	-0.936719	-0.925646	-0.88705	-0.859441	-0.907899	-0.903477	-0.784041	0.256194	-0.611013	-0.577703	-0.587947	-0.575343	-0.589833	-0.580643	-0.519807	-0.513968	-0.475504	-0.496396	-0.464545	-0.41417	-0.4089	-0.450411	-0.424027	-0.40119	-0.458207	-0.253414	-0.267217	-0.327714	-0.0445522	-0.681616	0.351153	0.370486	0.46903	0.508604	0.55937	0.671144	0.826779	0.852675	0.806113	0.824891
C4b	-0.899654	-0.894421	-0.874694	-0.945589	-0.942272	-0.826473	-0.861814	-0.951532	-0.945724	-0.946834	-0.935592	-0.89656	-0.86857	-0.917401	-0.912922	-0.792173	0.261196	-0.616257	-0.582567	-0.592844	-0.580071	-0.594699	-0.585317	-0.523876	-0.517963	-0.478832	-0.500106	-0.46786	-0.416794	-0.411389	-0.457448	-0.430784	-0.407791	-0.4652	-0.258507	-0.272303	-0.333351	-0.0474418	-0.690547	0.35285	0.37245	0.472332	0.512256	0.563995	0.677094	0.835345	0.861652	0.814682	0.833901
Thbs2	-0.905895	-0.90082	-0.88059	-0.952371	-0.949177	-0.832526	-0.868349	-0.95866	-0.952904	-0.954208	-0.942995	-0.903702	-0.875684	-0.925243	-0.920751	-0.799113	0.258081	-0.624175	-0.59027	-0.600806	-0.588009	-0.602794	-0.593552	-0.531513	-0.52558	-0.486722	-0.507803	-0.475424	-0.424297	-0.41903	-0.456004	-0.429123	-0.405741	-0.464114	-0.255091	-0.269356	-0.331114	-0.0422634	-0.692308	0.360423	0.380041	0.480071	0.520484	0.571648	0.685356	0.842686	0.868893	0.82134	0.840161
Slc1a3	-0.910133	-0.904835	-0.884886	-0.956599	-0.95324	-0.836094	-0.871841	-0.962605	-0.956727	-0.957847	-0.946471	-0.906984	-0.878665	-0.928057	-0.923525	-0.801371	0.264339	-0.623361	-0.589278	-0.599671	-0.586748	-0.601544	-0.592049	-0.529896	-0.523914	-0.484316	-0.505844	-0.473221	-0.421555	-0.416083	-0.462871	-0.435897	-0.412641	-0.470707	-0.261625	-0.275574	-0.337327	-0.0481072	-0.698653	0.356855	0.376686	0.477743	0.518127	0.570488	0.684908	0.845044	0.871663	0.824151	0.843604
Adamts12	-0.926418	-0.920558	-0.901134	-0.97318	-0.969412	-0.850287	-0.886104	-0.978562	-0.972357	-0.973048	-0.961212	-0.920995	-0.891768	-0.941108	-0.936451	-0.812236	0.280926	-0.625751	-0.591011	-0.601137	-0.587828	-0.602754	-0.592595	-0.529744	-0.523606	-0.481989	-0.50472	-0.471297	-0.418	-0.412008	-0.482264	-0.454885	-0.431767	-0.489508	-0.278841	-0.292145	-0.354313	-0.0622219	-0.718446	0.350907	0.371377	0.475553	0.516149	0.571694	0.688587	0.856444	0.884221	0.836477	0.857556
Pfkfb3	-0.931928	-0.927114	-0.905534	-0.980206	-0.977226	-0.85712	-0.89447	-0.987315	-0.981588	-0.983322	-0.972011	-0.93161	-0.903137	-0.954937	-0.950355	-0.825113	0.255137	-0.64977	-0.614931	-0.626166	-0.613137	-0.628465	-0.619389	-0.555205	-0.549145	-0.510315	-0.531287	-0.498167	-0.446187	-0.441138	-0.459399	-0.431678	-0.40714	-0.468381	-0.251469	-0.266924	-0.33106	-0.0318961	-0.70583	0.381558	0.401491	0.50325	0.545271	0.595941	0.712545	0.870152	0.896518	0.847057	0.865304
Igf1	-0.931221	-0.926322	-0.904926	-0.979361	-0.976315	-0.856323	-0.893536	-0.986324	-0.980559	-0.982205	-0.970853	-0.930479	-0.90195	-0.953533	-0.948945	-0.823822	0.257213	-0.647599	-0.612778	-0.623918	-0.610868	-0.626159	-0.616996	-0.55294	-0.546874	-0.507824	-0.528936	-0.4958	-0.443724	-0.438598	-0.461178	-0.433492	-0.409079	-0.470013	-0.253678	-0.268951	-0.332906	-0.0344094	-0.706691	0.378907	0.39888	0.500813	0.542704	0.593766	0.710362	0.86878	0.895256	0.845951	0.864428
Abcd2	-0.9041	-0.899608	-0.878335	-0.95114	-0.948382	-0.831818	-0.868271	-0.958317	-0.952845	-0.954699	-0.943823	-0.904638	-0.877169	-0.92778	-0.923351	-0.801801	0.242988	-0.633716	-0.599935	-0.611007	-0.598426	-0.613348	-0.604732	-0.542307	-0.536446	-0.499277	-0.51931	-0.487261	-0.437104	-0.432367	-0.441435	-0.414512	-0.390495	-0.450429	-0.23917	-0.254506	-0.316991	-0.0258796	-0.681967	0.374877	0.394106	0.492325	0.533286	0.581585	0.694544	0.84559	0.870908	0.822687	0.839901
Myocd	-0.901636	-0.897024	-0.876059	-0.948397	-0.945547	-0.829334	-0.865525	-0.955346	-0.949826	-0.951547	-0.940628	-0.901543	-0.874034	-0.924242	-0.919812	-0.798629	0.245695	-0.629498	-0.595796	-0.60671	-0.594119	-0.608962	-0.600229	-0.538091	-0.532232	-0.494792	-0.515003	-0.48298	-0.432759	-0.427915	-0.44339	-0.416563	-0.392769	-0.452152	-0.242081	-0.257121	-0.319239	-0.029576	-0.682181	0.37035	0.389608	0.487932	0.528636	0.577442	0.690214	0.842229	0.867671	0.819758	0.837288
Ccdc80	-0.914205	-0.909667	-0.888149	-0.961776	-0.95899	-0.841122	-0.877986	-0.969038	-0.963507	-0.965385	-0.95439	-0.914767	-0.886994	-0.938178	-0.9337	-0.810791	0.245608	-0.640869	-0.606712	-0.617911	-0.60519	-0.620281	-0.611572	-0.548446	-0.54252	-0.504946	-0.525196	-0.492791	-0.442079	-0.437292	-0.44628	-0.419055	-0.394765	-0.45538	-0.241742	-0.257257	-0.320445	-0.0260621	-0.68953	0.379166	0.398608	0.497914	0.539337	0.588158	0.702376	0.855071	0.880666	0.831902	0.849298
Hnrnpab	-0.910795	-0.905952	-0.885122	-0.95782	-0.954803	-0.837456	-0.87379	-0.96455	-0.958887	-0.960448	-0.949317	-0.909826	-0.881879	-0.932228	-0.927736	-0.805371	0.252868	-0.632435	-0.598373	-0.609218	-0.596438	-0.611379	-0.602362	-0.539757	-0.533819	-0.495481	-0.51622	-0.483787	-0.432777	-0.427717	-0.452277	-0.425208	-0.401391	-0.460839	-0.249485	-0.264325	-0.326801	-0.0351048	-0.691987	0.369246	0.388812	0.488652	0.529568	0.579757	0.693842	0.849316	0.875286	0.82713	0.845342
C6	-0.869398	-0.864984	-0.844706	-0.914525	-0.911802	-0.799735	-0.834674	-0.921277	-0.915971	-0.917662	-0.907152	-0.869466	-0.84297	-0.891449	-0.88718	-0.770322	0.236065	-0.607615	-0.575122	-0.585677	-0.573547	-0.587869	-0.579483	-0.519538	-0.513892	-0.477884	-0.497314	-0.466452	-0.418076	-0.413436	-0.426745	-0.400871	-0.377888	-0.435245	-0.232532	-0.247098	-0.307044	-0.0275738	-0.65727	0.357987	0.376536	0.471251	0.510536	0.557437	0.666147	0.81238	0.836864	0.79062	0.807432
Astn1	-0.857035	-0.85357	-0.831906	-0.902535	-0.900515	-0.78982	-0.825344	-0.910583	-0.905773	-0.908293	-0.898421	-0.861317	-0.835958	-0.885526	-0.881401	-0.765969	0.210177	-0.615628	-0.583686	-0.59495	-0.583288	-0.597663	-0.590335	-0.530456	-0.524983	-0.491978	-0.509577	-0.479565	-0.433219	-0.429447	-0.399561	-0.373908	-0.3502	-0.409332	-0.205405	-0.221465	-0.281869	-0.00199536	-0.634065	0.376333	0.394078	0.484955	0.524652	0.566615	0.67297	0.807895	0.830737	0.783975	0.798121
Fam171b	-0.865916	-0.86213	-0.84078	-0.911562	-0.909307	-0.797536	-0.83308	-0.919245	-0.91425	-0.916522	-0.90639	-0.868887	-0.843021	-0.89253	-0.888336	-0.771783	0.219602	-0.616651	-0.584349	-0.595454	-0.583576	-0.598018	-0.590312	-0.530065	-0.524506	-0.490357	-0.508639	-0.478184	-0.430926	-0.426856	-0.410493	-0.384622	-0.361007	-0.419918	-0.215195	-0.230874	-0.291483	-0.010117	-0.645093	0.372695	0.390798	0.483417	0.523214	0.566985	0.674703	0.813994	0.837489	0.79062	0.805694
Basp1	-0.880297	-0.877477	-0.853829	-0.927879	-0.926358	-0.812472	-0.849864	-0.937305	-0.932717	-0.936016	-0.926283	-0.88821	-0.862797	-0.915193	-0.911026	-0.792264	0.197096	-0.646223	-0.613488	-0.625775	-0.614041	-0.629022	-0.622277	-0.560117	-0.554573	-0.522748	-0.539529	-0.509046	-0.46256	-0.459355	-0.392802	-0.36633	-0.341102	-0.403998	-0.191121	-0.209034	-0.272171	0.0189495	-0.639721	0.406089	0.423865	0.51513	0.556714	0.596256	0.704824	0.835716	0.8581	0.809088	0.821595
Rbp4	-0.884018	-0.880687	-0.857883	-0.931229	-0.929327	-0.815085	-0.852024	-0.93991	-0.935064	-0.937897	-0.927847	-0.889587	-0.863637	-0.915252	-0.91102	-0.791889	0.21064	-0.63956	-0.606636	-0.618491	-0.606541	-0.62144	-0.614137	-0.552158	-0.546538	-0.513174	-0.530902	-0.500058	-0.452619	-0.448948	-0.406374	-0.379873	-0.355132	-0.416832	-0.205366	-0.222396	-0.28506	0.00482135	-0.650243	0.394584	0.41274	0.505797	0.547009	0.589127	0.69861	0.835262	0.85847	0.809915	0.823844
Antxr2	-0.881198	-0.877728	-0.855278	-0.928087	-0.92608	-0.81224	-0.848879	-0.936507	-0.931606	-0.934286	-0.924186	-0.886041	-0.860046	-0.911197	-0.906965	-0.788254	0.213751	-0.634723	-0.601889	-0.613562	-0.601601	-0.616409	-0.608972	-0.547322	-0.541705	-0.508029	-0.525962	-0.495147	-0.447634	-0.443839	-0.408623	-0.382231	-0.357745	-0.418814	-0.208711	-0.2254	-0.287645	0.000576886	-0.650495	0.38939	0.407579	0.500757	0.541675	0.584375	0.693645	0.83141	0.854762	0.806558	0.82085
Gfod1	-0.876157	-0.872605	-0.850476	-0.922661	-0.920589	-0.807426	-0.843731	-0.930873	-0.925952	-0.928518	-0.91842	-0.880488	-0.854554	-0.905208	-0.900991	-0.782985	0.215118	-0.629178	-0.596522	-0.608029	-0.596102	-0.610796	-0.603294	-0.542088	-0.536492	-0.502722	-0.520731	-0.490045	-0.44265	-0.438785	-0.408711	-0.382488	-0.358263	-0.418685	-0.210254	-0.226653	-0.28839	-0.00232074	-0.648367	0.384469	0.402616	0.495547	0.53612	0.579066	0.687804	0.825842	0.849208	0.801416	0.815905
Col14a1	-0.883515	-0.87984	-0.857703	-0.930303	-0.928142	-0.814053	-0.850547	-0.938435	-0.933428	-0.935926	-0.925691	-0.887435	-0.861204	-0.912094	-0.907833	-0.788861	0.219316	-0.632695	-0.599755	-0.611267	-0.59921	-0.613999	-0.606335	-0.544698	-0.539045	-0.504727	-0.523053	-0.492065	-0.444129	-0.440147	-0.414385	-0.387957	-0.36364	-0.424295	-0.214548	-0.230904	-0.293021	-0.00501319	-0.655283	0.38521	0.403567	0.497544	0.538354	0.582115	0.691851	0.832028	0.855728	0.807659	0.822527
Tgfbr2	-0.891291	-0.88796	-0.864915	-0.938922	-0.937026	-0.821837	-0.859115	-0.94772	-0.942848	-0.945731	-0.935614	-0.897041	-0.870903	-0.922999	-0.918736	-0.798617	0.211644	-0.64536	-0.612168	-0.624148	-0.61211	-0.627139	-0.619807	-0.557292	-0.55163	-0.518071	-0.535895	-0.504811	-0.457025	-0.453349	-0.409034	-0.38231	-0.357331	-0.419623	-0.206285	-0.22351	-0.286732	0.00567585	-0.655144	0.398588	0.416876	0.510618	0.552201	0.594527	0.704885	0.842362	0.865719	0.816726	0.830691
Itga1	-0.902559	-0.899116	-0.875912	-0.950713	-0.94874	-0.832113	-0.869776	-0.959511	-0.954545	-0.957397	-0.947114	-0.908049	-0.88152	-0.934135	-0.929811	-0.808192	0.2161	-0.652204	-0.618585	-0.630648	-0.618435	-0.633634	-0.626134	-0.562892	-0.55715	-0.522971	-0.541143	-0.509633	-0.461137	-0.457351	-0.415873	-0.388823	-0.363612	-0.426487	-0.210775	-0.228083	-0.292001	0.00375775	-0.664522	0.401776	0.420338	0.515462	0.557493	0.600692	0.712509	0.852453	0.876208	0.826688	0.841022
Cdo1	-0.901031	-0.897421	-0.874583	-0.948904	-0.946805	-0.830418	-0.867806	-0.957416	-0.952375	-0.955055	-0.944694	-0.905687	-0.879054	-0.931231	-0.926898	-0.805531	0.220146	-0.647838	-0.614259	-0.626134	-0.613883	-0.629006	-0.621336	-0.558354	-0.552604	-0.517995	-0.536441	-0.504904	-0.456227	-0.45229	-0.419303	-0.392328	-0.367365	-0.429627	-0.215082	-0.232028	-0.295581	-0.00118021	-0.66611	0.396506	0.415143	0.510594	0.552364	0.596325	0.708111	0.849626	0.873594	0.824388	0.839173
Cd36	-0.905805	-0.90174	-0.879605	-0.953433	-0.950996	-0.834103	-0.871156	-0.961306	-0.956031	-0.958307	-0.94765	-0.908414	-0.881266	-0.932845	-0.928449	-0.806554	0.232387	-0.643085	-0.609285	-0.620799	-0.608339	-0.623416	-0.615244	-0.552315	-0.546488	-0.510471	-0.529779	-0.497873	-0.448279	-0.443927	-0.431904	-0.404858	-0.38028	-0.441598	-0.22793	-0.24413	-0.307376	-0.0135667	-0.676452	0.387087	0.406088	0.503269	0.544784	0.591077	0.703853	0.850654	0.875385	0.826496	0.842552
Gli3	-0.913332	-0.909443	-0.886727	-0.961596	-0.959295	-0.841378	-0.878995	-0.969863	-0.964644	-0.96714	-0.956511	-0.916959	-0.889766	-0.942195	-0.937781	-0.814818	0.228987	-0.652369	-0.618309	-0.630122	-0.617628	-0.632891	-0.624873	-0.561235	-0.555382	-0.519656	-0.538756	-0.506682	-0.456993	-0.452795	-0.430497	-0.403191	-0.37816	-0.440601	-0.224188	-0.240925	-0.305006	-0.00772008	-0.678793	0.395849	0.414879	0.512279	0.554368	0.600036	0.713557	0.859394	0.884025	0.834452	0.850066
Trps1	-0.911641	-0.907565	-0.885258	-0.959593	-0.957151	-0.839501	-0.876812	-0.96754	-0.962239	-0.964544	-0.953827	-0.914339	-0.887029	-0.938972	-0.934548	-0.811864	0.233494	-0.647516	-0.613499	-0.625103	-0.612568	-0.627746	-0.619537	-0.55619	-0.550327	-0.514122	-0.533527	-0.501422	-0.451531	-0.447165	-0.434321	-0.407098	-0.382344	-0.444102	-0.228986	-0.24532	-0.308995	-0.0132181	-0.680569	0.389986	0.4091	0.506864	0.548663	0.595181	0.708669	0.856256	0.881124	0.8319	0.848017
NEWGENE_621351	-0.895122	-0.891302	-0.869055	-0.942414	-0.940154	-0.824589	-0.861447	-0.950504	-0.945385	-0.947824	-0.937402	-0.898639	-0.87198	-0.923348	-0.919021	-0.798512	0.224626	-0.639211	-0.605829	-0.617399	-0.605151	-0.620108	-0.612241	-0.549879	-0.544142	-0.509105	-0.527839	-0.4964	-0.44769	-0.443568	-0.422106	-0.395346	-0.370823	-0.431995	-0.219935	-0.236322	-0.299114	-0.00779504	-0.665385	0.387743	0.4064	0.50188	0.543121	0.587917	0.699182	0.842196	0.866347	0.817773	0.833098
Scd	-0.893555	-0.88967	-0.867598	-0.940683	-0.938372	-0.823028	-0.859733	-0.948645	-0.943501	-0.945866	-0.935423	-0.896724	-0.87005	-0.921183	-0.916857	-0.796578	0.226065	-0.636738	-0.603407	-0.614888	-0.602637	-0.617546	-0.609617	-0.547428	-0.541694	-0.506516	-0.525343	-0.493926	-0.445192	-0.441012	-0.423084	-0.396383	-0.371989	-0.432843	-0.221487	-0.237707	-0.300283	-0.00982932	-0.665348	0.385159	0.403827	0.499342	0.540432	0.585497	0.696634	0.840147	0.864361	0.815968	0.831464
Aox3	-0.894665	-0.890558	-0.868869	-0.941602	-0.939126	-0.823693	-0.860178	-0.949233	-0.943979	-0.946138	-0.935562	-0.896804	-0.86991	-0.920671	-0.916319	-0.795949	0.231871	-0.633445	-0.600051	-0.611335	-0.598997	-0.613862	-0.605693	-0.54362	-0.537855	-0.502022	-0.521254	-0.489697	-0.440574	-0.436192	-0.428787	-0.402089	-0.377922	-0.438217	-0.227603	-0.243426	-0.305758	-0.0160174	-0.669572	0.379891	0.398714	0.494959	0.535862	0.58203	0.693503	0.839458	0.864019	0.815854	0.831964
Col3a1	-0.896544	-0.892213	-0.870885	-0.943333	-0.94069	-0.825069	-0.861368	-0.950642	-0.945275	-0.947232	-0.936515	-0.897664	-0.870529	-0.920964	-0.916583	-0.796017	0.237829	-0.630732	-0.597246	-0.608345	-0.59591	-0.610743	-0.602329	-0.540316	-0.534517	-0.498004	-0.517654	-0.485931	-0.436378	-0.431793	-0.434815	-0.408096	-0.384134	-0.443927	-0.233865	-0.249309	-0.311453	-0.0221669	-0.674344	0.374997	0.393991	0.491044	0.531797	0.579099	0.691002	0.839504	0.864431	0.816451	0.833184
